# Supplementary material for: Switchable gate-opening effect in metal–organic polyhedra assemblies through solution processing
Source: Chem Sci. 2018 Jul 10;9(31):6463–9. doi: 10.1039/c8sc02263a (PMC6115636; doi:10.1039/c8sc02263a)
Supplement: Supplementary file 2 [file SC-009-C8SC02263A-s002.cif]

# Electronic Supplementary Material (ESI) for Chemical Science.
# This journal is © The Royal Society of Chemistry 2018

####################################################################### 
# 
# This file contains crystal structure data downloaded from the 
# Cambridge Structural Database (CSD) hosted by the Cambridge 
# Crystallographic Data Centre (CCDC).
# 
# Full information about CCDC data access policies and citation 
# guidelines are available at http://www.ccdc.cam.ac.uk/access/V1 
# 
# Audit and citation data items may have been added by the CCDC. 
# Please retain this information to preserve the provenance of 
# this file and to allow appropriate attribution of the data. 
# 
#######################################################################

data_gac269_3_sq
_database_code_depnum_ccdc_archive 'CCDC 1840858'
_audit_update_record             
;
2018-05-02 deposited with the CCDC.
2018-07-10 downloaded from the CCDC.
;
_audit_creation_date             2017-12-13
_audit_creation_method           
;
Olex2 1.2
(compiled 2017.08.10 svn.r3458 for OlexSys, GUI svn.r5381)
;
_shelx_SHELXL_version_number     2016/6
# start Validation Reply Form
_vrf_PLAT230_gac269_3_sq         
;
PROBLEM: Hirshfeld Test Diff for O1D --C1D
RESPONSE: This is part of the coordinated DMF molecule which was found to be 
highly disordered. Because the solvent molecule isn't chemically important,
it was decided to refine only one orientation of the DMF molecule.
;

_vrf_PLAT420_gac269_3_sq         
;
PROBLEM: D-H Without Acceptor
RESPONSE: This arises from the water molecule coordinated
to the Cu ion on the interior of the MOP. The protons
point into the cavity of the MOP, where SQUEEZE has been
used to remove very disordered solvent.
;

# end Validation Reply Form
_chemical_name_common            ?
_chemical_name_systematic        ?
_chemical_formula_moiety         'C110 H82 Cu4 N2 O24'
_chemical_formula_sum            'C110 H82 Cu4 N2 O24'
_chemical_formula_weight         2069.93
_chemical_melting_point          ?
_chemical_oxdiff_formula         'Cu4 C100 H48 O25 N4'
loop_
_atom_type_symbol
_atom_type_description
_atom_type_scat_dispersion_real
_atom_type_scat_dispersion_imag
_atom_type_scat_source
C C 0.0033 0.0016 'International Tables Vol C Tables 4.2.6.8 and 6.1.1.4'
H H 0.0000 0.0000 'International Tables Vol C Tables 4.2.6.8 and 6.1.1.4'
Cu Cu 0.3201 1.2651 'International Tables Vol C Tables 4.2.6.8 and 6.1.1.4'
N N 0.0061 0.0033 'International Tables Vol C Tables 4.2.6.8 and 6.1.1.4'
O O 0.0106 0.0060 'International Tables Vol C Tables 4.2.6.8 and 6.1.1.4'

_shelx_space_group_comment       
;
The symmetry employed for this shelxl refinement is uniquely defined
by the following loop, which should always be used as a source of
symmetry information in preference to the above space-group names.
They are only intended as comments.
;
_space_group_crystal_system      triclinic
_space_group_IT_number           2
_space_group_name_H-M_alt        'P -1'
_space_group_name_Hall           '-P 1'
loop_
_space_group_symop_operation_xyz
'x, y, z'
'-x, -y, -z'

_cell_length_a                   15.9653(3)
_cell_length_b                   17.6910(4)
_cell_length_c                   18.2258(5)
_cell_angle_alpha                61.811(2)
_cell_angle_beta                 88.110(2)
_cell_angle_gamma                64.125(2)
_cell_volume                     3983.81(18)
_cell_formula_units_Z            1
_cell_measurement_reflns_used    32905
_cell_measurement_temperature    93
_cell_measurement_theta_max      29.1160
_cell_measurement_theta_min      2.1070
_shelx_estimated_absorpt_T_max   0.945
_shelx_estimated_absorpt_T_min   0.919
_exptl_absorpt_coefficient_mu    0.574
_exptl_absorpt_correction_T_max  1.00000
_exptl_absorpt_correction_T_min  0.68038
_exptl_absorpt_correction_type   multi-scan
_exptl_absorpt_process_details   
;
CrysAlisPro 1.171.39.20a (Rigaku Oxford Diffraction, 2015)
Empirical absorption correction using spherical harmonics,
 implemented in SCALE3 ABSPACK scaling algorithm.
;
_exptl_absorpt_special_details   ?
_exptl_crystal_colour            blue
_exptl_crystal_colour_primary    blue
_exptl_crystal_density_diffrn    0.863
_exptl_crystal_density_meas      ?
_exptl_crystal_density_method    ?
_exptl_crystal_description       block
_exptl_crystal_F_000             1064
_exptl_crystal_size_max          0.15
_exptl_crystal_size_mid          0.1
_exptl_crystal_size_min          0.1
_exptl_transmission_factor_max   ?
_exptl_transmission_factor_min   ?
_diffrn_reflns_av_R_equivalents  0.0407
_diffrn_reflns_av_unetI/netI     0.0262
_diffrn_reflns_Laue_measured_fraction_full 0.986
_diffrn_reflns_Laue_measured_fraction_max 0.986
_diffrn_reflns_limit_h_max       19
_diffrn_reflns_limit_h_min       -19
_diffrn_reflns_limit_k_max       17
_diffrn_reflns_limit_k_min       -21
_diffrn_reflns_limit_l_max       21
_diffrn_reflns_limit_l_min       -21
_diffrn_reflns_number            98887
_diffrn_reflns_point_group_measured_fraction_full 0.986
_diffrn_reflns_point_group_measured_fraction_max 0.986
_diffrn_reflns_theta_full        25.242
_diffrn_reflns_theta_max         25.350
_diffrn_reflns_theta_min         2.150
_diffrn_ambient_temperature      93
_diffrn_detector                 'CCD plate'
_diffrn_detector_area_resol_mean ?
_diffrn_measured_fraction_theta_full 0.986
_diffrn_measured_fraction_theta_max 0.986
_diffrn_measurement_details      
;
List of Runs (angles in degrees, time in seconds):

  # Type    Start    End  Width  t~exp~   \w     \q     \k     \f   Frames
#--------------------------------------------------------------------------
  1  \w    -85.00  93.00   0.50   12.00    --    4.00  45.00 150.00  356
  2  \w   -111.00  67.00   0.50   12.00    --  -22.00  45.00  60.00  356
  3  \w   -111.00  67.00   0.50   12.00    --  -22.00  45.00  30.00  356
  4  \w   -111.00  67.00   0.50   12.00    --  -22.00  45.00 150.00  356
  5  \w   -111.00  67.00   0.50   12.00    --  -22.00  45.00 120.00  356
  6  \w   -111.00  67.00   0.50   12.00    --  -22.00  45.00 120.00  356
  7  \w   -111.00  67.00   0.50   12.00    --  -22.00  45.00 150.00  356
  8  \w   -111.00  67.00   0.50   12.00    --  -22.00  45.00  90.00  356
  9  \w    -13.00  63.00   0.50   12.00    --  -22.00  45.00  90.00  152
 10  \w    -20.00  20.00   0.50   12.00    --  -22.00  45.00  60.00   80
 11  \w    -59.00  67.00   0.50   12.00    --  -22.00  45.00  -8.74  252
;
_diffrn_measurement_device       'four-circle diffractometer'
_diffrn_measurement_device_type  'XtaLAB AFC10 (RCD3): fixed-chi single'
_diffrn_measurement_method       '\w scans'
_diffrn_orient_matrix_type       
'CrysAlisPro convention (1999,Acta A55,543-557)'
_diffrn_orient_matrix_UB_11      -0.0503046000
_diffrn_orient_matrix_UB_12      0.0202917000
_diffrn_orient_matrix_UB_13      -0.0058406000
_diffrn_orient_matrix_UB_21      0.0047883000
_diffrn_orient_matrix_UB_22      -0.0476261000
_diffrn_orient_matrix_UB_23      0.0216675000
_diffrn_orient_matrix_UB_31      0.0026064000
_diffrn_orient_matrix_UB_32      -0.0010889000
_diffrn_orient_matrix_UB_33      0.0392893000
_diffrn_radiation_monochromator  graphite
_diffrn_radiation_probe          x-ray
_diffrn_radiation_type           MoK\a
_diffrn_radiation_wavelength     0.71073
_diffrn_source                   'fine-focus sealed X-ray tube'
_diffrn_source_type              'Enhance (Mo) X-ray Source'
_reflns_Friedel_coverage         0.000
_reflns_Friedel_fraction_full    .
_reflns_Friedel_fraction_max     .
_reflns_number_gt                11852
_reflns_number_total             14398
_reflns_odcompleteness_completeness 98.70
_reflns_odcompleteness_iscentric 1
_reflns_odcompleteness_theta     25.30
_reflns_special_details          
;
 Reflections were merged by SHELXL according to the crystal
 class for the calculation of statistics and refinement.
 
 Structure factors included contributions from the .fab file.
 
 _reflns_Friedel_fraction is defined as the number of unique
 Friedel pairs measured divided by the number that would be
 possible theoretically, ignoring centric projections and
 systematic absences.
;
_reflns_threshold_expression     'I > 2\s(I)'
_computing_cell_refinement       'CrysAlisPro 1.171.39.20a (Rigaku OD, 2015)'
_computing_data_collection       'CrysAlisPro 1.171.39.20a (Rigaku OD, 2015)'
_computing_data_reduction        'CrysAlisPro 1.171.39.20a (Rigaku OD, 2015)'
_computing_molecular_graphics    'Olex2 (Dolomanov et al., 2009)'
_computing_publication_material  'Olex2 (Dolomanov et al., 2009)'
_computing_structure_refinement  'ShelXL (Sheldrick, 2015)'
_computing_structure_solution    'ShelXT (Sheldrick, 2015)'
_refine_diff_density_max         0.818
_refine_diff_density_min         -0.330
_refine_diff_density_rms         0.056
_refine_ls_extinction_coef       .
_refine_ls_extinction_method     none
_refine_ls_goodness_of_fit_ref   1.032
_refine_ls_hydrogen_treatment    constr
_refine_ls_matrix_type           full
_refine_ls_number_parameters     658
_refine_ls_number_reflns         14398
_refine_ls_number_restraints     28
_refine_ls_R_factor_all          0.0496
_refine_ls_R_factor_gt           0.0406
_refine_ls_restrained_S_all      1.033
_refine_ls_shift/su_max          0.002
_refine_ls_shift/su_mean         0.000
_refine_ls_structure_factor_coef Fsqd
_refine_ls_weighting_details     
'w=1/[\s^2^(Fo^2^)+(0.0619P)^2^+2.6207P] where P=(Fo^2^+2Fc^2^)/3'
_refine_ls_weighting_scheme      calc
_refine_ls_wR_factor_gt          0.1124
_refine_ls_wR_factor_ref         0.1174
_refine_special_details          SQUEEZE
_olex2_refinement_description    
;
1. Fixed Uiso
 At 1.2 times of:
  All C(H) groups, All C(H,H) groups
 At 1.5 times of:
  All C(H,H,H) groups, All O(H,H) groups
2. Restrained distances
 C46-C47
 1.38 with sigma of 0.02
 C47-C48
 1.38 with sigma of 0.02
 C48-C49
 1.38 with sigma of 0.02
 C461-C471
 1.38 with sigma of 0.02
 C471-C481
 1.38 with sigma of 0.02
 C481-C491
 1.38 with sigma of 0.02
 C491-C50
 1.38 with sigma of 0.02
 C44-C45B
 1.16 with sigma of 0.02
 C45B-C46
 1.46 with sigma of 0.02
 C491-C501
 1.38 with sigma of 0.02
 C501-C52
 1.48 with sigma of 0.02
 C49-C50
 1.38 with sigma of 0.02
 C51B-C50
 1.38 with sigma of 0.02
 C50-C52
 1.48 with sigma of 0.02
 C46-C51A
 1.38 with sigma of 0.02
 C51A-C50
 1.38 with sigma of 0.02
 C51B-C501
 1.38 with sigma of 0.02
 C461-C51B
 1.38 with sigma of 0.02
 C45B-C461
 1.45 with sigma of 0.02
 C45A-C46
 1.45 with sigma of 0.02
 C44-C45A
 1.16 with sigma of 0.02
 C45B-C44
 1.16 with sigma of 0.02
 C2D-N1D
 1.45 with sigma of 0.02
 N1D-C3D
 1.48 with sigma of 0.02
3. Rigid bond restraints
 C44, C45B
 with sigma for 1-2 distances of 0.01 and sigma for 1-3 distances of 0.01
4. Uiso/Uaniso restraints and constraints
C44 \\sim C45B: within 2A with sigma of 0.04 and sigma for terminal atoms of
0.08
Uanis(C49) = Uanis(C491)
Uanis(C48) = Uanis(C481)
Uanis(C471) = Uanis(C47)
Uanis(C461) = Uanis(C46)
Uanis(C501) = Uanis(C50)
Uanis(C51B) = Uanis(C51A)
Uanis(C45A) = Uanis(C45B)
5. Others
 Sof(C51B)=Sof(H51B)=Sof(C45B)=Sof(C491)=Sof(H491)=Sof(C461)=Sof(C471)=
 Sof(H471)=Sof(C481)=Sof(H481)=Sof(C501)=1-FVAR(1)
 Sof(C50)=Sof(C46)=Sof(C48)=Sof(H48)=Sof(C47)=Sof(H47)=Sof(C49)=Sof(H49)=
 Sof(C51A)=Sof(H51A)=Sof(C45A)=FVAR(1)
6.a Rotating group:
 O1S(H1SA,H1SB)
6.b Secondary CH2 refined with riding coordinates:
 C2(H2A,H2B), C28(H28A,H28B)
6.c Aromatic/amide H refined with riding coordinates:
 C34(H34), C42(H42), C16(H16), C30(H30), C14(H14), C25(H25), C38(H38),
 C40(H40), C4(H4), C12(H12), C23(H23), C51B(H51B), C8(H8), C22(H22), C21(H21),
 C13(H13), C32(H32), C39(H39), C6(H6), C48(H48), C47(H47), C49(H49), C491(H491),
  C471(H471), C481(H481), C51A(H51A), C1D(H1D)
6.d Idealised Me refined as rotating group:
 C27(H27A,H27B,H27C), C1(H1A,H1B,H1C), C3D(H3DA,H3DB,H3DC), C2D(H2DA,H2DB,H2DC)
;
_atom_sites_solution_hydrogens   mixed
_atom_sites_solution_primary     dual
_atom_sites_solution_secondary   ?
loop_
_atom_site_label
_atom_site_type_symbol
_atom_site_fract_x
_atom_site_fract_y
_atom_site_fract_z
_atom_site_U_iso_or_equiv
_atom_site_adp_type
_atom_site_occupancy
_atom_site_site_symmetry_order
_atom_site_calc_flag
_atom_site_refinement_flags_posn
_atom_site_refinement_flags_adp
_atom_site_refinement_flags_occupancy
_atom_site_disorder_assembly
_atom_site_disorder_group
Cu1 Cu 0.74633(2) -0.17654(2) 0.82356(2) 0.02288(8) Uani 1 1 d . . . . .
Cu2 Cu 1.15945(2) 0.10571(2) 0.28730(2) 0.02468(8) Uani 1 1 d . . . . .
O6 O 0.48901(11) 0.12406(11) -0.02290(10) 0.0315(4) Uani 1 1 d . . . . .
O7 O 1.18111(10) 0.17372(11) 0.09300(9) 0.0302(3) Uani 1 1 d . . . . .
O3 O 0.73224(11) 0.01828(10) 0.69105(10) 0.0319(4) Uani 1 1 d . . . . .
O2 O 0.65056(10) -0.04051(10) 0.78420(9) 0.0290(3) Uani 1 1 d . . . . .
O1D O 0.67288(11) -0.24700(11) 0.90598(10) 0.0285(3) Uani 1 1 d . . . . .
O8 O 1.09693(10) 0.12038(11) 0.18675(10) 0.0303(3) Uani 1 1 d . . . . .
O1 O 0.36597(12) 0.77450(11) 0.19339(10) 0.0398(4) Uani 1 1 d . . . . .
O5 O 1.06687(11) 0.24210(11) 0.24994(10) 0.0333(4) Uani 1 1 d . . . . .
O10 O 0.76466(11) -0.10394(12) 0.62815(10) 0.0341(4) Uani 1 1 d . . . . .
O4 O 1.14555(12) 0.30080(11) 0.15272(11) 0.0400(4) Uani 1 1 d . . . . .
O9 O 0.68646(12) -0.16581(13) 0.72351(10) 0.0386(4) Uani 1 1 d . . . . .
C34 C 0.55157(17) 0.05550(17) 0.12736(15) 0.0323(5) Uani 1 1 d . . . . .
H34 H 0.496009 0.051158 0.143773 0.039 Uiso 1 1 calc R . . . .
C29 C 0.55829(16) 0.09199(16) 0.04225(15) 0.0308(5) Uani 1 1 d . . . . .
C17 C 0.66130(15) 0.02804(15) 0.72469(13) 0.0259(5) Uani 1 1 d . . . . .
C41 C 1.06310(15) 0.14749(15) 0.04929(14) 0.0289(5) Uani 1 1 d . . . . .
O1S O 1.08550(15) 0.03622(16) 0.36891(13) 0.0632(6) Uani 1 1 d . . . . .
H1SA H 1.081526 0.025586 0.420950 0.095 Uiso 1 1 d GR . . . .
H1SB H 1.052461 0.011751 0.359178 0.095 Uiso 1 1 d GR . . . .
C15 C 0.58099(15) 0.12988(15) 0.68853(14) 0.0279(5) Uani 1 1 d . . . . .
C37 C 0.93819(17) 0.12142(19) 0.01098(16) 0.0377(6) Uani 1 1 d . . . . .
C43 C 1.11801(14) 0.14725(14) 0.11442(14) 0.0271(5) Uani 1 1 d . . . . .
C42 C 0.99059(16) 0.12207(17) 0.07004(15) 0.0326(5) Uani 1 1 d . . . . .
H42 H 0.976858 0.105036 0.125069 0.039 Uiso 1 1 calc R . . . .
C2 C 0.28011(16) 0.79892(17) 0.22535(16) 0.0355(5) Uani 1 1 d . . . . .
H2A H 0.294718 0.784679 0.284250 0.043 Uiso 1 1 calc R . . . .
H2B H 0.249638 0.760586 0.225711 0.043 Uiso 1 1 calc R . . . .
C28 C 0.40625(15) 0.11080(17) -0.00219(15) 0.0307(5) Uani 1 1 d . . . . .
H28A H 0.372053 0.145575 0.027794 0.037 Uiso 1 1 calc R . . . .
H28B H 0.425488 0.040641 0.034902 0.037 Uiso 1 1 calc R . . . .
C16 C 0.58373(16) 0.20538(16) 0.61413(15) 0.0311(5) Uani 1 1 d . . . . .
H16 H 0.638420 0.192486 0.590038 0.037 Uiso 1 1 calc R . . . .
C30 C 0.63935(17) 0.10017(18) 0.01792(15) 0.0362(5) Uani 1 1 d . . . . .
H30 H 0.643463 0.125266 -0.040281 0.043 Uiso 1 1 calc R . . . .
C27 C 0.34367(16) 0.15258(18) -0.08602(16) 0.0353(5) Uani 1 1 d . . . . .
H27A H 0.322273 0.222767 -0.120588 0.053 Uiso 1 1 calc GR . . . .
H27B H 0.288111 0.141881 -0.075509 0.053 Uiso 1 1 calc GR . . . .
H27C H 0.379911 0.120267 -0.116505 0.053 Uiso 1 1 calc GR . . . .
C33 C 0.62783(19) 0.0252(2) 0.18872(16) 0.0407(6) Uani 1 1 d . . . . .
C1 C 0.21501(17) 0.90642(17) 0.16638(16) 0.0379(6) Uani 1 1 d . . . . .
H1A H 0.247100 0.943205 0.164921 0.057 Uiso 1 1 calc GR . . . .
H1B H 0.156314 0.926972 0.187025 0.057 Uiso 1 1 calc GR . . . .
H1C H 0.199251 0.919027 0.108838 0.057 Uiso 1 1 calc GR . . . .
C24 C 1.00156(18) 0.41329(17) 0.16017(15) 0.0371(6) Uani 1 1 d . . . . .
C14 C 0.50139(17) 0.14971(17) 0.72430(15) 0.0364(6) Uani 1 1 d . . . . .
H14 H 0.499801 0.099201 0.775615 0.044 Uiso 1 1 calc R . . . .
C36 C 0.86116(18) 0.0991(2) 0.03304(16) 0.0429(6) Uani 1 1 d . . . . .
C11 C 0.50657(18) 0.29929(17) 0.57533(16) 0.0387(6) Uani 1 1 d . . . . .
C26 C 1.07729(16) 0.31112(16) 0.19030(14) 0.0328(5) Uani 1 1 d . . . . .
C52 C 0.70438(18) -0.13368(18) 0.65015(15) 0.0357(5) Uani 1 1 d D . . . .
C31 C 0.71398(18) 0.0716(2) 0.07874(16) 0.0406(6) Uani 1 1 d . . . . .
C25 C 0.92119(18) 0.43120(17) 0.19517(16) 0.0395(6) Uani 1 1 d . . . . .
H25 H 0.915875 0.378256 0.240630 0.047 Uiso 1 1 calc R . . . .
C3 C 0.44069(18) 0.68268(17) 0.24125(16) 0.0405(6) Uani 1 1 d . . . . .
C10 C 0.51003(18) 0.37664(17) 0.49868(17) 0.0433(6) Uani 1 1 d . . . . .
C38 C 0.96068(19) 0.1436(2) -0.06895(17) 0.0476(7) Uani 1 1 d . . . . .
H38 H 0.926385 0.141829 -0.109247 0.057 Uiso 1 1 calc R . . . .
C44 C 0.6222(2) -0.0145(2) 0.27733(17) 0.0503(7) Uani 1 1 d D U . . .
C40 C 1.08373(17) 0.17104(19) -0.03090(16) 0.0386(6) Uani 1 1 d . . . . .
H40 H 1.132404 0.189196 -0.045829 0.046 Uiso 1 1 calc R . . . .
C4 C 0.43612(19) 0.60839(17) 0.31410(17) 0.0447(7) Uani 1 1 d . . . . .
H4 H 0.378126 0.619256 0.333236 0.054 Uiso 1 1 calc R . . . .
C12 C 0.42628(19) 0.31698(18) 0.61124(18) 0.0497(7) Uani 1 1 d . . . . .
H12 H 0.372630 0.380424 0.584475 0.060 Uiso 1 1 calc R . . . .
C23 C 1.0095(2) 0.49169(18) 0.09435(17) 0.0475(7) Uani 1 1 d . . . . .
H23 H 1.064860 0.480331 0.071133 0.057 Uiso 1 1 calc R . . . .
C7 C 0.60581(19) 0.57557(18) 0.25662(17) 0.0454(7) Uani 1 1 d . . . . .
C35 C 0.79462(19) 0.0854(2) 0.05346(16) 0.0447(6) Uani 1 1 d . . . . .
C51B C 0.6754(8) -0.1111(7) 0.5053(7) 0.0297(15) Uani 0.452(3) 1 d D . P A 2
H51B H 0.714978 -0.081018 0.488700 0.036 Uiso 0.452(3) 1 calc R . P A 2
C8 C 0.52469(18) 0.66681(17) 0.21164(16) 0.0419(6) Uani 1 1 d . . . . .
H8 H 0.526858 0.717756 0.161113 0.050 Uiso 1 1 calc R . . . .
C18 C 0.6933(2) 0.55915(18) 0.22580(18) 0.0485(7) Uani 1 1 d . . . . .
C22 C 0.9366(2) 0.58576(18) 0.06309(17) 0.0509(7) Uani 1 1 d . . . . .
H22 H 0.941939 0.638685 0.017668 0.061 Uiso 1 1 calc R . . . .
C20 C 0.84829(19) 0.52672(18) 0.16371(17) 0.0436(6) Uani 1 1 d . . . . .
C21 C 0.8565(2) 0.60419(18) 0.09648(17) 0.0487(7) Uani 1 1 d . . . . .
H21 H 0.806768 0.669324 0.074009 0.058 Uiso 1 1 calc R . . . .
C19 C 0.7641(2) 0.54444(18) 0.19913(18) 0.0498(7) Uani 1 1 d . . . . .
C13 C 0.42472(19) 0.24270(19) 0.68530(18) 0.0486(7) Uani 1 1 d . . . . .
H13 H 0.370318 0.255645 0.709748 0.058 Uiso 1 1 calc R . . . .
C32 C 0.7085(2) 0.0332(2) 0.16469(17) 0.0469(7) Uani 1 1 d . . . . .
H32 H 0.759777 0.012649 0.206503 0.056 Uiso 1 1 calc R . . . .
C39 C 1.0332(2) 0.1681(2) -0.08929(18) 0.0515(7) Uani 1 1 d . . . . .
H39 H 1.048510 0.182967 -0.143600 0.062 Uiso 1 1 calc R . . . .
C9 C 0.51435(19) 0.43969(18) 0.43575(18) 0.0470(7) Uani 1 1 d . . . . .
C50 C 0.6347(4) -0.1121(4) 0.5779(4) 0.0332(12) Uani 0.548(3) 1 d D . P A 1
C6 C 0.60245(19) 0.50059(17) 0.33020(17) 0.0476(7) Uani 1 1 d . . . . .
H6 H 0.657629 0.438459 0.360421 0.057 Uiso 1 1 calc R . . . .
C5 C 0.51834(19) 0.51668(17) 0.35942(17) 0.0449(7) Uani 1 1 d . . . . .
C45B C 0.6333(9) -0.0668(6) 0.3538(6) 0.0384(16) Uani 0.452(3) 1 d D U P A 2
C46 C 0.5919(4) -0.0657(4) 0.4315(4) 0.0389(11) Uani 0.548(3) 1 d D . P A 1
C48 C 0.4961(5) -0.1121(6) 0.5296(4) 0.0767(18) Uani 0.548(3) 1 d D . P A 1
H48 H 0.442485 -0.122680 0.541223 0.092 Uiso 0.548(3) 1 calc R . P A 1
C47 C 0.5132(5) -0.0811(5) 0.4484(3) 0.0606(13) Uani 0.548(3) 1 d D . P A 1
H47 H 0.471708 -0.070422 0.404335 0.073 Uiso 0.548(3) 1 calc R . P A 1
C49 C 0.5557(4) -0.1279(5) 0.5937(3) 0.0516(11) Uani 0.548(3) 1 d D . P A 1
H49 H 0.543285 -0.149771 0.649424 0.062 Uiso 0.548(3) 1 calc R . P A 1
C491 C 0.6130(5) -0.2013(6) 0.6154(4) 0.0516(11) Uani 0.452(3) 1 d D . P A 2
H491 H 0.607005 -0.229788 0.673066 0.062 Uiso 0.452(3) 1 calc R . P A 2
C461 C 0.6283(5) -0.1146(5) 0.4456(5) 0.0389(11) Uani 0.452(3) 1 d D . P A 2
C471 C 0.5758(6) -0.1647(6) 0.4726(4) 0.0606(13) Uani 0.452(3) 1 d D . P A 2
H471 H 0.543697 -0.168315 0.432413 0.073 Uiso 0.452(3) 1 calc R . P A 2
C481 C 0.5695(6) -0.2095(8) 0.5576(4) 0.0767(18) Uani 0.452(3) 1 d D . P A 2
H481 H 0.535463 -0.245500 0.575581 0.092 Uiso 0.452(3) 1 calc R . P A 2
C501 C 0.6654(6) -0.1518(5) 0.5902(6) 0.0332(12) Uani 0.452(3) 1 d D . P A 2
C51A C 0.6510(6) -0.0795(5) 0.4961(6) 0.0297(15) Uani 0.548(3) 1 d D . P A 1
H51A H 0.703194 -0.066505 0.483940 0.036 Uiso 0.548(3) 1 calc R . P A 1
C45A C 0.6064(7) -0.0321(5) 0.3470(5) 0.0384(16) Uani 0.548(3) 1 d D . P A 1
N1D N 0.5675(2) -0.3037(2) 0.92885(17) 0.0615(7) Uani 1 1 d D . . . .
C1D C 0.6118(2) -0.2571(2) 0.88055(19) 0.0520(7) Uani 1 1 d . . . . .
H1D H 0.594144 -0.228974 0.820693 0.062 Uiso 1 1 calc R . . . .
C3D C 0.5830(3) -0.3417(3) 1.0174(2) 0.0873(13) Uani 1 1 d D . . . .
H3DA H 0.602037 -0.411411 1.046931 0.131 Uiso 1 1 calc GR . . . .
H3DB H 0.524058 -0.307315 1.031899 0.131 Uiso 1 1 calc GR . . . .
H3DC H 0.633622 -0.332712 1.035097 0.131 Uiso 1 1 calc GR . . . .
C2D C 0.4853(4) -0.3027(5) 0.8920(3) 0.138(2) Uani 1 1 d D . . . .
H2DA H 0.428810 -0.272971 0.911623 0.207 Uiso 1 1 calc GR . . . .
H2DB H 0.500058 -0.369805 0.910456 0.207 Uiso 1 1 calc GR . . . .
H2DC H 0.472701 -0.264796 0.829616 0.207 Uiso 1 1 calc GR . . . .

loop_
_atom_site_aniso_label
_atom_site_aniso_U_11
_atom_site_aniso_U_22
_atom_site_aniso_U_33
_atom_site_aniso_U_23
_atom_site_aniso_U_13
_atom_site_aniso_U_12
Cu1 0.02160(14) 0.02105(13) 0.02001(14) -0.00520(11) 0.00418(10) -0.01132(11)
Cu2 0.02050(14) 0.02352(14) 0.02091(15) -0.00407(11) 0.00355(11) -0.01136(11)
O6 0.0283(8) 0.0408(9) 0.0285(8) -0.0134(7) 0.0080(7) -0.0237(7)
O7 0.0239(8) 0.0325(8) 0.0252(8) -0.0054(7) -0.0011(6) -0.0163(7)
O3 0.0254(8) 0.0226(7) 0.0345(9) -0.0049(7) 0.0045(7) -0.0117(6)
O2 0.0260(8) 0.0215(7) 0.0268(8) -0.0035(6) 0.0020(6) -0.0109(6)
O1D 0.0325(8) 0.0290(8) 0.0283(8) -0.0125(7) 0.0092(7) -0.0206(7)
O8 0.0242(8) 0.0332(8) 0.0287(9) -0.0102(7) 0.0035(7) -0.0158(7)
O1 0.0347(9) 0.0231(8) 0.0333(9) -0.0031(7) 0.0086(7) -0.0043(7)
O5 0.0309(8) 0.0275(8) 0.0305(9) -0.0103(7) 0.0122(7) -0.0107(7)
O10 0.0364(9) 0.0453(10) 0.0223(8) -0.0135(7) 0.0072(7) -0.0249(8)
O4 0.0374(9) 0.0261(8) 0.0385(10) -0.0096(7) 0.0188(8) -0.0094(7)
O9 0.0495(10) 0.0593(11) 0.0264(9) -0.0236(8) 0.0171(8) -0.0396(9)
C34 0.0375(13) 0.0394(13) 0.0306(13) -0.0170(11) 0.0135(10) -0.0279(11)
C29 0.0313(12) 0.0343(12) 0.0301(13) -0.0132(10) 0.0056(10) -0.0219(10)
C17 0.0233(11) 0.0262(11) 0.0232(11) -0.0071(9) -0.0031(9) -0.0134(9)
C41 0.0189(10) 0.0254(11) 0.0293(12) -0.0063(9) -0.0017(9) -0.0084(9)
O1S 0.0567(13) 0.0746(15) 0.0471(12) -0.0089(11) 0.0188(11) -0.0476(12)
C15 0.0270(11) 0.0226(11) 0.0254(12) -0.0057(9) -0.0009(9) -0.0117(9)
C37 0.0271(12) 0.0468(14) 0.0336(14) -0.0121(12) 0.0017(10) -0.0221(11)
C43 0.0177(10) 0.0180(10) 0.0311(12) -0.0048(9) -0.0008(9) -0.0055(8)
C42 0.0256(11) 0.0335(12) 0.0286(12) -0.0076(10) 0.0022(10) -0.0150(10)
C2 0.0297(12) 0.0301(12) 0.0324(13) -0.0111(10) 0.0032(10) -0.0082(10)
C28 0.0253(11) 0.0367(12) 0.0386(13) -0.0209(11) 0.0132(10) -0.0201(10)
C16 0.0269(11) 0.0257(11) 0.0303(12) -0.0067(10) 0.0036(10) -0.0125(9)
C30 0.0395(14) 0.0481(14) 0.0259(12) -0.0147(11) 0.0097(11) -0.0297(12)
C27 0.0238(11) 0.0403(13) 0.0424(14) -0.0209(12) 0.0081(10) -0.0160(10)
C33 0.0495(15) 0.0584(16) 0.0300(13) -0.0220(12) 0.0119(12) -0.0390(14)
C1 0.0313(13) 0.0321(12) 0.0364(14) -0.0150(11) -0.0040(11) -0.0062(10)
C24 0.0385(13) 0.0294(12) 0.0294(13) -0.0112(10) 0.0117(11) -0.0099(11)
C14 0.0367(13) 0.0272(12) 0.0296(13) -0.0042(10) 0.0060(11) -0.0144(10)
C36 0.0380(14) 0.0627(17) 0.0308(14) -0.0173(13) 0.0032(11) -0.0333(13)
C11 0.0373(13) 0.0258(12) 0.0333(13) -0.0037(10) 0.0065(11) -0.0121(10)
C26 0.0324(12) 0.0305(12) 0.0270(12) -0.0110(10) 0.0087(10) -0.0125(10)
C52 0.0428(14) 0.0454(14) 0.0287(13) -0.0193(11) 0.0128(11) -0.0287(12)
C31 0.0389(14) 0.0592(16) 0.0330(14) -0.0193(12) 0.0084(11) -0.0354(13)
C25 0.0395(14) 0.0270(12) 0.0357(14) -0.0102(11) 0.0138(11) -0.0100(11)
C3 0.0363(13) 0.0242(12) 0.0349(14) -0.0046(10) 0.0091(11) -0.0056(10)
C10 0.0354(14) 0.0251(12) 0.0406(15) -0.0036(11) 0.0066(12) -0.0064(10)
C38 0.0411(15) 0.074(2) 0.0388(15) -0.0276(14) 0.0091(12) -0.0379(15)
C44 0.0581(18) 0.085(2) 0.0350(15) -0.0330(15) 0.0163(13) -0.0528(17)
C40 0.0277(12) 0.0500(15) 0.0385(14) -0.0183(12) 0.0087(11) -0.0237(11)
C4 0.0394(14) 0.0267(12) 0.0398(15) -0.0038(11) 0.0151(12) -0.0088(11)
C12 0.0387(14) 0.0245(12) 0.0484(16) -0.0020(12) 0.0106(13) -0.0044(11)
C23 0.0501(16) 0.0337(13) 0.0381(15) -0.0116(12) 0.0224(13) -0.0123(12)
C7 0.0420(14) 0.0271(12) 0.0433(15) -0.0094(11) 0.0181(12) -0.0080(11)
C35 0.0446(15) 0.0676(18) 0.0309(14) -0.0209(13) 0.0051(12) -0.0381(14)
C51B 0.031(5) 0.030(5) 0.028(2) -0.014(4) 0.006(3) -0.015(4)
C8 0.0424(14) 0.0253(12) 0.0350(14) -0.0056(11) 0.0148(12) -0.0096(11)
C18 0.0438(15) 0.0262(12) 0.0435(16) -0.0064(12) 0.0143(13) -0.0048(11)
C22 0.0580(17) 0.0265(13) 0.0408(15) -0.0064(12) 0.0231(14) -0.0116(12)
C20 0.0393(14) 0.0331(13) 0.0413(15) -0.0152(12) 0.0157(12) -0.0086(11)
C21 0.0484(16) 0.0257(12) 0.0430(15) -0.0099(12) 0.0144(13) -0.0037(11)
C19 0.0434(16) 0.0285(13) 0.0476(16) -0.0108(12) 0.0155(13) -0.0038(11)
C13 0.0393(14) 0.0349(14) 0.0481(16) -0.0108(12) 0.0191(13) -0.0114(12)
C32 0.0496(16) 0.0720(19) 0.0315(14) -0.0215(14) 0.0075(12) -0.0441(15)
C39 0.0496(16) 0.082(2) 0.0382(15) -0.0300(15) 0.0161(13) -0.0444(16)
C9 0.0392(14) 0.0260(12) 0.0454(16) -0.0043(12) 0.0121(12) -0.0076(11)
C50 0.039(4) 0.037(4) 0.029(2) -0.017(3) 0.010(3) -0.022(3)
C6 0.0409(15) 0.0213(12) 0.0447(16) -0.0033(11) 0.0125(12) -0.0020(11)
C5 0.0426(15) 0.0223(12) 0.0388(15) -0.0015(11) 0.0109(12) -0.0070(11)
C45B 0.038(5) 0.056(5) 0.039(2) -0.033(3) 0.013(3) -0.027(4)
C46 0.047(4) 0.052(4) 0.030(2) -0.023(3) 0.014(3) -0.031(3)
C48 0.096(4) 0.147(5) 0.040(3) -0.047(4) 0.030(3) -0.101(4)
C47 0.071(3) 0.105(4) 0.036(2) -0.037(3) 0.015(2) -0.065(3)
C49 0.059(3) 0.089(3) 0.028(2) -0.029(3) 0.017(2) -0.053(3)
C491 0.059(3) 0.089(3) 0.028(2) -0.029(3) 0.017(2) -0.053(3)
C461 0.047(4) 0.052(4) 0.030(2) -0.023(3) 0.014(3) -0.031(3)
C471 0.071(3) 0.105(4) 0.036(2) -0.037(3) 0.015(2) -0.065(3)
C481 0.096(4) 0.147(5) 0.040(3) -0.047(4) 0.030(3) -0.101(4)
C501 0.039(4) 0.037(4) 0.029(2) -0.017(3) 0.010(3) -0.022(3)
C51A 0.031(5) 0.030(5) 0.028(2) -0.014(4) 0.006(3) -0.015(4)
C45A 0.038(5) 0.056(5) 0.039(2) -0.033(3) 0.013(3) -0.027(4)
N1D 0.0741(18) 0.0879(19) 0.0623(17) -0.0427(15) 0.0356(14) -0.0662(17)
C1D 0.0628(19) 0.0676(19) 0.0399(16) -0.0260(15) 0.0223(14) -0.0444(17)
C3D 0.149(4) 0.108(3) 0.070(2) -0.052(2) 0.066(3) -0.108(3)
C2D 0.145(5) 0.222(7) 0.121(4) -0.081(4) 0.053(4) -0.155(5)

_geom_special_details            
;
 All esds (except the esd in the dihedral angle between two l.s. planes)
 are estimated using the full covariance matrix.  The cell esds are taken
 into account individually in the estimation of esds in distances, angles
 and torsion angles; correlations between esds in cell parameters are only
 used when they are defined by crystal symmetry.  An approximate (isotropic)
 treatment of cell esds is used for estimating esds involving l.s. planes.
;
loop_
_geom_bond_atom_site_label_1
_geom_bond_atom_site_label_2
_geom_bond_distance
_geom_bond_site_symmetry_2
_geom_bond_publ_flag
Cu1 Cu2 2.6398(3) 2_756 ?
Cu1 O7 1.9737(15) 2_756 ?
Cu1 O2 1.9680(15) . ?
Cu1 O1D 2.1392(14) . ?
Cu1 O4 1.9592(16) 2_756 ?
Cu1 O9 1.9759(16) . ?
Cu2 O3 1.9682(15) 2_756 ?
Cu2 O8 1.9665(15) . ?
Cu2 O5 1.9677(15) . ?
Cu2 O10 1.9718(16) 2_756 ?
Cu2 O1S 2.1309(18) . ?
O6 C29 1.363(3) . ?
O6 C28 1.448(2) . ?
O7 C43 1.265(2) . ?
O3 C17 1.254(3) . ?
O2 C17 1.266(3) . ?
O1D C1D 1.207(3) . ?
O8 C43 1.263(3) . ?
O1 C2 1.440(3) . ?
O1 C3 1.364(3) . ?
O5 C26 1.270(3) . ?
O10 C52 1.257(3) . ?
O4 C26 1.259(3) . ?
O9 C52 1.262(3) . ?
C34 C29 1.392(3) . ?
C34 C33 1.405(3) . ?
C29 C30 1.399(3) . ?
C17 C15 1.497(3) . ?
C41 C43 1.496(3) . ?
C41 C42 1.396(3) . ?
C41 C40 1.390(3) . ?
C15 C16 1.400(3) . ?
C15 C14 1.391(3) . ?
C37 C42 1.392(3) . ?
C37 C36 1.439(3) . ?
C37 C38 1.398(4) . ?
C2 C1 1.507(3) . ?
C28 C27 1.506(3) . ?
C16 C11 1.393(3) . ?
C30 C31 1.392(3) . ?
C33 C44 1.444(4) . ?
C33 C32 1.391(3) . ?
C24 C26 1.493(3) . ?
C24 C25 1.391(3) . ?
C24 C23 1.396(3) . ?
C14 C13 1.380(3) . ?
C36 C35 1.200(3) . ?
C11 C10 1.443(3) . ?
C11 C12 1.399(4) . ?
C52 C50 1.540(7) . ?
C52 C501 1.495(9) . ?
C31 C35 1.434(3) . ?
C31 C32 1.400(4) . ?
C25 C20 1.397(3) . ?
C3 C4 1.387(3) . ?
C3 C8 1.391(3) . ?
C10 C9 1.191(4) . ?
C38 C39 1.388(4) . ?
C44 C45B 1.219(9) . ?
C44 C45A 1.203(8) . ?
C40 C39 1.390(4) . ?
C4 C5 1.409(3) . ?
C12 C13 1.378(4) . ?
C23 C22 1.381(4) . ?
C7 C8 1.396(3) . ?
C7 C18 1.448(4) . ?
C7 C6 1.392(3) . ?
C51B C461 1.382(13) . ?
C51B C501 1.405(13) . ?
C18 C19 1.187(4) . ?
C22 C21 1.373(4) . ?
C20 C21 1.398(4) . ?
C20 C19 1.445(4) . ?
C9 C5 1.440(3) . ?
C50 C49 1.399(8) . ?
C50 C51A 1.384(10) . ?
C6 C5 1.389(4) . ?
C45B C461 1.494(10) . ?
C46 C47 1.393(7) . ?
C46 C51A 1.392(10) . ?
C46 C45A 1.418(9) . ?
C48 C47 1.379(7) . ?
C48 C49 1.373(7) . ?
C491 C481 1.377(8) . ?
C491 C501 1.381(10) . ?
C461 C471 1.392(9) . ?
C471 C481 1.391(8) . ?
N1D C1D 1.319(3) . ?
N1D C3D 1.405(4) . ?
N1D C2D 1.483(5) . ?

loop_
_geom_angle_atom_site_label_1
_geom_angle_atom_site_label_2
_geom_angle_atom_site_label_3
_geom_angle
_geom_angle_site_symmetry_1
_geom_angle_site_symmetry_3
_geom_angle_publ_flag
O7 Cu1 Cu2 87.25(4) 2_756 2_756 ?
O7 Cu1 O1D 98.90(6) 2_756 . ?
O7 Cu1 O9 168.38(6) 2_756 . ?
O2 Cu1 Cu2 87.20(4) . 2_756 ?
O2 Cu1 O7 89.28(6) . 2_756 ?
O2 Cu1 O1D 98.22(6) . . ?
O2 Cu1 O9 88.92(7) . . ?
O1D Cu1 Cu2 171.80(4) . 2_756 ?
O4 Cu1 Cu2 81.89(5) 2_756 2_756 ?
O4 Cu1 O7 89.88(7) 2_756 2_756 ?
O4 Cu1 O2 169.09(6) 2_756 . ?
O4 Cu1 O1D 92.66(6) 2_756 . ?
O4 Cu1 O9 89.71(8) 2_756 . ?
O9 Cu1 Cu2 81.19(5) . 2_756 ?
O9 Cu1 O1D 92.72(6) . . ?
O3 Cu2 Cu1 81.22(4) 2_756 2_756 ?
O3 Cu2 O10 88.68(7) 2_756 2_756 ?
O3 Cu2 O1S 93.51(8) 2_756 . ?
O8 Cu2 Cu1 81.20(4) . 2_756 ?
O8 Cu2 O3 90.56(7) . 2_756 ?
O8 Cu2 O5 88.96(7) . . ?
O8 Cu2 O10 168.41(6) . 2_756 ?
O8 Cu2 O1S 92.68(7) . . ?
O5 Cu2 Cu1 86.58(4) . 2_756 ?
O5 Cu2 O3 167.72(6) . 2_756 ?
O5 Cu2 O10 89.34(7) . 2_756 ?
O5 Cu2 O1S 98.77(8) . . ?
O10 Cu2 Cu1 87.25(4) 2_756 2_756 ?
O10 Cu2 O1S 98.92(8) 2_756 . ?
O1S Cu2 Cu1 171.83(7) . 2_756 ?
C29 O6 C28 118.35(17) . . ?
C43 O7 Cu1 119.20(15) . 2_756 ?
C17 O3 Cu2 126.38(13) . 2_756 ?
C17 O2 Cu1 119.10(14) . . ?
C1D O1D Cu1 123.02(17) . . ?
C43 O8 Cu2 126.70(14) . . ?
C3 O1 C2 117.85(18) . . ?
C26 O5 Cu2 119.91(14) . . ?
C52 O10 Cu2 119.44(15) . 2_756 ?
C26 O4 Cu1 126.11(15) . 2_756 ?
C52 O9 Cu1 126.27(15) . . ?
C29 C34 C33 119.3(2) . . ?
O6 C29 C34 124.7(2) . . ?
O6 C29 C30 115.0(2) . . ?
C34 C29 C30 120.3(2) . . ?
O3 C17 O2 125.8(2) . . ?
O3 C17 C15 116.54(18) . . ?
O2 C17 C15 117.57(19) . . ?
C42 C41 C43 119.3(2) . . ?
C40 C41 C43 121.36(19) . . ?
C40 C41 C42 119.4(2) . . ?
C16 C15 C17 119.0(2) . . ?
C14 C15 C17 121.30(19) . . ?
C14 C15 C16 119.6(2) . . ?
C42 C37 C36 119.3(2) . . ?
C42 C37 C38 119.4(2) . . ?
C38 C37 C36 121.3(2) . . ?
O7 C43 C41 117.9(2) . . ?
O8 C43 O7 125.5(2) . . ?
O8 C43 C41 116.61(18) . . ?
C37 C42 C41 120.7(2) . . ?
O1 C2 C1 106.59(19) . . ?
O6 C28 C27 106.01(18) . . ?
C11 C16 C15 120.2(2) . . ?
C31 C30 C29 120.2(2) . . ?
C34 C33 C44 119.6(2) . . ?
C32 C33 C34 120.5(2) . . ?
C32 C33 C44 119.9(2) . . ?
C25 C24 C26 120.5(2) . . ?
C25 C24 C23 119.4(2) . . ?
C23 C24 C26 120.0(2) . . ?
C13 C14 C15 120.1(2) . . ?
C35 C36 C37 175.2(3) . . ?
C16 C11 C10 119.8(2) . . ?
C16 C11 C12 119.2(2) . . ?
C12 C11 C10 120.9(2) . . ?
O5 C26 C24 117.8(2) . . ?
O4 C26 O5 125.4(2) . . ?
O4 C26 C24 116.7(2) . . ?
O10 C52 O9 125.8(2) . . ?
O10 C52 C50 116.5(3) . . ?
O10 C52 C501 116.7(4) . . ?
O9 C52 C50 116.7(3) . . ?
O9 C52 C501 116.2(4) . . ?
C30 C31 C35 120.4(2) . . ?
C30 C31 C32 119.9(2) . . ?
C32 C31 C35 119.7(2) . . ?
C24 C25 C20 120.2(2) . . ?
O1 C3 C4 124.2(2) . . ?
O1 C3 C8 115.1(2) . . ?
C4 C3 C8 120.8(2) . . ?
C9 C10 C11 179.0(3) . . ?
C39 C38 C37 119.8(2) . . ?
C45B C44 C33 165.6(5) . . ?
C45A C44 C33 169.2(4) . . ?
C41 C40 C39 120.1(2) . . ?
C3 C4 C5 119.3(2) . . ?
C13 C12 C11 120.3(2) . . ?
C22 C23 C24 119.9(2) . . ?
C8 C7 C18 119.6(2) . . ?
C6 C7 C8 120.2(2) . . ?
C6 C7 C18 120.2(2) . . ?
C36 C35 C31 177.9(3) . . ?
C461 C51B C501 120.5(12) . . ?
C3 C8 C7 119.6(2) . . ?
C19 C18 C7 177.8(4) . . ?
C21 C22 C23 121.2(2) . . ?
C25 C20 C21 119.5(2) . . ?
C25 C20 C19 119.9(2) . . ?
C21 C20 C19 120.6(2) . . ?
C22 C21 C20 119.7(2) . . ?
C18 C19 C20 177.5(3) . . ?
C12 C13 C14 120.7(2) . . ?
C33 C32 C31 119.8(2) . . ?
C38 C39 C40 120.6(3) . . ?
C10 C9 C5 179.3(3) . . ?
C49 C50 C52 121.0(5) . . ?
C51A C50 C52 120.2(6) . . ?
C51A C50 C49 118.7(7) . . ?
C5 C6 C7 120.0(2) . . ?
C4 C5 C9 119.6(2) . . ?
C6 C5 C4 120.1(2) . . ?
C6 C5 C9 120.3(2) . . ?
C44 C45B C461 168.5(8) . . ?
C47 C46 C45A 118.1(7) . . ?
C51A C46 C47 119.7(7) . . ?
C51A C46 C45A 122.1(8) . . ?
C49 C48 C47 120.7(5) . . ?
C48 C47 C46 119.6(5) . . ?
C48 C49 C50 120.6(5) . . ?
C481 C491 C501 120.5(6) . . ?
C51B C461 C45B 121.5(9) . . ?
C51B C461 C471 118.6(8) . . ?
C471 C461 C45B 119.9(8) . . ?
C481 C471 C461 121.1(6) . . ?
C491 C481 C471 119.5(6) . . ?
C51B C501 C52 119.4(8) . . ?
C491 C501 C52 120.8(7) . . ?
C491 C501 C51B 119.6(9) . . ?
C50 C51A C46 120.7(9) . . ?
C44 C45A C46 172.3(7) . . ?
C1D N1D C3D 121.9(3) . . ?
C1D N1D C2D 122.0(3) . . ?
C3D N1D C2D 115.1(3) . . ?
O1D C1D N1D 125.5(3) . . ?

_shelx_res_file                  
;
TITL gac269_3_a.res in P-1
    gac269_3_sq.res
    created by SHELXL-2016/6 at 17:05:38 on 04-Dec-2017
REM Old TITL GAC269_3 in P-1
REM SHELXT solution in P-1
REM R1 0.183, Rweak 0.009, Alpha 0.127, Orientation as input
REM Formula found by SHELXT: C45B N15 O13 Cu2
CELL 0.71073 15.9653 17.691 18.2258 61.811 88.11 64.125
ZERR 1 0.0003 0.0004 0.0005 0.002 0.002 0.002
LATT 1
SFAC C H Cu N O
UNIT 110 82 4 2 24
DFIX 1.38 C46 C47
DFIX 1.38 C47 C48
DFIX 1.38 C48 C49
DFIX 1.38 C461 C471
DFIX 1.38 C471 C481
DFIX 1.38 C481 C491
DFIX 1.38 C491 C50
DFIX 1.16 C44 C45B
DFIX 1.46 C45B C46
DFIX 1.38 C491 C501
DFIX 1.48 C501 C52
DFIX 1.38 C49 C50
DFIX 1.38 C51B C50
DFIX 1.48 C50 C52
DFIX 1.38 C46 C51A
DFIX 1.38 C51A C50
DFIX 1.38 C51B C501
DFIX 1.38 C461 C51B
DFIX 1.45 C45B C461
DFIX 1.45 C45A C46
DFIX 1.16 C44 C45A
DFIX 1.16 C45B C44
DFIX 1.45 C2D N1D
DFIX 1.48 N1D C3D
DELU C44 C45B
SIMU C44 C45B
EADP C49 C491
EADP C48 C481
EADP C471 C47
EADP C461 C46
EADP C501 C50
EADP C51B C51A
EADP C45A C45B

L.S. 5 0 356
PLAN  20
SIZE 0.1 0.1 0.15
TEMP -180.15
list 4
ABIN
fmap 2
acta
OMIT -1 0 2
OMIT 5 2 3
OMIT 1 1 2
OMIT 0 2 0
OMIT -2 1 0
OMIT 4 1 2
OMIT 1 1 1
OMIT 1 2 1
OMIT -1 1 1
OMIT 5 1 1
OMIT 2 1 3
OMIT -3 2 2
OMIT 0 3 2
REM <olex2.extras>
REM <HklSrc "%.\\GAC269_3_sq.hkl">
REM </olex2.extras>

WGHT    0.061900    2.620700
FVAR       0.33736   0.54757
CU1   3    0.746325   -0.176537    0.823561    11.00000    0.02160    0.02105 =
         0.02001   -0.00520    0.00418   -0.01132
CU2   3    1.159452    0.105705    0.287302    11.00000    0.02050    0.02352 =
         0.02091   -0.00407    0.00355   -0.01136
O6    5    0.489006    0.124063   -0.022901    11.00000    0.02834    0.04078 =
         0.02851   -0.01341    0.00795   -0.02369
O7    5    1.181111    0.173724    0.092996    11.00000    0.02390    0.03253 =
         0.02519   -0.00544   -0.00114   -0.01626
O3    5    0.732237    0.018280    0.691050    11.00000    0.02544    0.02261 =
         0.03446   -0.00485    0.00454   -0.01167
O2    5    0.650560   -0.040514    0.784202    11.00000    0.02596    0.02148 =
         0.02682   -0.00348    0.00202   -0.01090
O1D   5    0.672876   -0.246996    0.905982    11.00000    0.03249    0.02905 =
         0.02829   -0.01246    0.00915   -0.02063
O8    5    1.096933    0.120380    0.186751    11.00000    0.02419    0.03318 =
         0.02870   -0.01017    0.00347   -0.01584
O1    5    0.365974    0.774504    0.193395    11.00000    0.03469    0.02315 =
         0.03332   -0.00311    0.00858   -0.00429
O5    5    1.066872    0.242095    0.249945    11.00000    0.03086    0.02748 =
         0.03049   -0.01030    0.01219   -0.01068
O10   5    0.764661   -0.103942    0.628149    11.00000    0.03636    0.04529 =
         0.02227   -0.01349    0.00722   -0.02491
O4    5    1.145549    0.300801    0.152721    11.00000    0.03737    0.02614 =
         0.03850   -0.00959    0.01883   -0.00938
O9    5    0.686457   -0.165811    0.723513    11.00000    0.04949    0.05926 =
         0.02637   -0.02363    0.01714   -0.03965
C34   1    0.551571    0.055497    0.127362    11.00000    0.03747    0.03938 =
         0.03056   -0.01700    0.01352   -0.02793
AFIX  43
H34   2    0.496009    0.051158    0.143773    11.00000   -1.20000
AFIX   0
C29   1    0.558295    0.091986    0.042246    11.00000    0.03132    0.03431 =
         0.03012   -0.01319    0.00565   -0.02189
C17   1    0.661305    0.028041    0.724690    11.00000    0.02334    0.02620 =
         0.02323   -0.00705   -0.00308   -0.01344
C41   1    1.063097    0.147485    0.049292    11.00000    0.01894    0.02538 =
         0.02933   -0.00630   -0.00167   -0.00841
O1S   5    1.085503    0.036219    0.368909    11.00000    0.05674    0.07460 =
         0.04715   -0.00892    0.01883   -0.04756
AFIX   7
H1SA  2    1.081526    0.025586    0.420950    11.00000   -1.50000
H1SB  2    1.052461    0.011751    0.359178    11.00000   -1.50000
AFIX   0
C15   1    0.580991    0.129877    0.688528    11.00000    0.02699    0.02258 =
         0.02542   -0.00574   -0.00086   -0.01170
C37   1    0.938195    0.121417    0.010983    11.00000    0.02707    0.04678 =
         0.03364   -0.01211    0.00168   -0.02210
C43   1    1.118007    0.147251    0.114425    11.00000    0.01767    0.01805 =
         0.03113   -0.00482   -0.00076   -0.00548
C42   1    0.990587    0.122071    0.070035    11.00000    0.02565    0.03348 =
         0.02860   -0.00762    0.00217   -0.01503
AFIX  43
H42   2    0.976858    0.105036    0.125069    11.00000   -1.20000
AFIX   0
C2    1    0.280112    0.798918    0.225347    11.00000    0.02972    0.03011 =
         0.03244   -0.01109    0.00317   -0.00825
AFIX  23
H2A   2    0.294718    0.784679    0.284250    11.00000   -1.20000
H2B   2    0.249638    0.760586    0.225711    11.00000   -1.20000
AFIX   0
C28   1    0.406247    0.110800   -0.002195    11.00000    0.02533    0.03674 =
         0.03861   -0.02095    0.01320   -0.02011
AFIX  23
H28A  2    0.372053    0.145575    0.027794    11.00000   -1.20000
H28B  2    0.425488    0.040641    0.034902    11.00000   -1.20000
AFIX   0
C16   1    0.583735    0.205378    0.614126    11.00000    0.02689    0.02570 =
         0.03027   -0.00671    0.00361   -0.01249
AFIX  43
H16   2    0.638420    0.192486    0.590038    11.00000   -1.20000
AFIX   0
C30   1    0.639352    0.100167    0.017919    11.00000    0.03955    0.04814 =
         0.02590   -0.01468    0.00974   -0.02966
AFIX  43
H30   2    0.643463    0.125266   -0.040281    11.00000   -1.20000
AFIX   0
C27   1    0.343672    0.152576   -0.086017    11.00000    0.02376    0.04030 =
         0.04241   -0.02092    0.00809   -0.01598
AFIX 137
H27A  2    0.322273    0.222767   -0.120588    11.00000   -1.50000
H27B  2    0.288111    0.141881   -0.075509    11.00000   -1.50000
H27C  2    0.379911    0.120267   -0.116505    11.00000   -1.50000
AFIX   0
C33   1    0.627826    0.025165    0.188720    11.00000    0.04955    0.05842 =
         0.03002   -0.02195    0.01190   -0.03902
C1    1    0.215005    0.906424    0.166381    11.00000    0.03129    0.03206 =
         0.03637   -0.01498   -0.00403   -0.00620
AFIX 137
H1A   2    0.247100    0.943205    0.164921    11.00000   -1.50000
H1B   2    0.156314    0.926972    0.187025    11.00000   -1.50000
H1C   2    0.199251    0.919027    0.108838    11.00000   -1.50000
AFIX   0
C24   1    1.001557    0.413287    0.160167    11.00000    0.03854    0.02936 =
         0.02945   -0.01116    0.01170   -0.00992
C14   1    0.501386    0.149712    0.724298    11.00000    0.03667    0.02721 =
         0.02963   -0.00416    0.00602   -0.01441
AFIX  43
H14   2    0.499801    0.099201    0.775615    11.00000   -1.20000
AFIX   0
C36   1    0.861159    0.099117    0.033041    11.00000    0.03804    0.06275 =
         0.03079   -0.01729    0.00319   -0.03331
C11   1    0.506574    0.299294    0.575326    11.00000    0.03727    0.02576 =
         0.03335   -0.00368    0.00653   -0.01210
C26   1    1.077291    0.311118    0.190302    11.00000    0.03236    0.03050 =
         0.02696   -0.01097    0.00866   -0.01252
C52   1    0.704385   -0.133683    0.650146    11.00000    0.04281    0.04539 =
         0.02874   -0.01933    0.01280   -0.02868
C31   1    0.713982    0.071640    0.078741    11.00000    0.03887    0.05922 =
         0.03299   -0.01929    0.00844   -0.03536
C25   1    0.921191    0.431196    0.195168    11.00000    0.03954    0.02700 =
         0.03574   -0.01016    0.01376   -0.00999
AFIX  43
H25   2    0.915875    0.378256    0.240630    11.00000   -1.20000
AFIX   0
C3    1    0.440688    0.682679    0.241250    11.00000    0.03625    0.02420 =
         0.03485   -0.00463    0.00906   -0.00555
C10   1    0.510025    0.376643    0.498684    11.00000    0.03536    0.02505 =
         0.04057   -0.00359    0.00655   -0.00635
C38   1    0.960681    0.143561   -0.068954    11.00000    0.04110    0.07445 =
         0.03876   -0.02761    0.00906   -0.03787
AFIX  43
H38   2    0.926385    0.141829   -0.109247    11.00000   -1.20000
AFIX   0
C44   1    0.622161   -0.014534    0.277334    11.00000    0.05808    0.08479 =
         0.03496   -0.03299    0.01634   -0.05284
C40   1    1.083726    0.171043   -0.030900    11.00000    0.02767    0.05001 =
         0.03851   -0.01831    0.00867   -0.02369
AFIX  43
H40   2    1.132404    0.189196   -0.045829    11.00000   -1.20000
AFIX   0
C4    1    0.436119    0.608391    0.314102    11.00000    0.03939    0.02671 =
         0.03975   -0.00381    0.01507   -0.00879
AFIX  43
H4    2    0.378126    0.619256    0.333236    11.00000   -1.20000
AFIX   0
C12   1    0.426277    0.316981    0.611238    11.00000    0.03871    0.02453 =
         0.04844   -0.00203    0.01062   -0.00441
AFIX  43
H12   2    0.372630    0.380424    0.584475    11.00000   -1.20000
AFIX   0
C23   1    1.009453    0.491691    0.094353    11.00000    0.05013    0.03371 =
         0.03811   -0.01159    0.02240   -0.01232
AFIX  43
H23   2    1.064860    0.480331    0.071133    11.00000   -1.20000
AFIX   0
C7    1    0.605813    0.575574    0.256620    11.00000    0.04196    0.02711 =
         0.04332   -0.00940    0.01807   -0.00802
C35   1    0.794625    0.085386    0.053461    11.00000    0.04458    0.06763 =
         0.03090   -0.02094    0.00512   -0.03814
PART 2
C51B  1    0.675440   -0.111136    0.505266   -21.00000    0.03069    0.02997 =
         0.02781   -0.01401    0.00639   -0.01475
AFIX  43
H51B  2    0.714978   -0.081018    0.488700   -21.00000   -1.20000
AFIX   0
PART 0
C8    1    0.524694    0.666812    0.211641    11.00000    0.04244    0.02534 =
         0.03499   -0.00563    0.01482   -0.00962
AFIX  43
H8    2    0.526858    0.717756    0.161113    11.00000   -1.20000
AFIX   0
C18   1    0.693267    0.559148    0.225800    11.00000    0.04381    0.02624 =
         0.04349   -0.00637    0.01426   -0.00479
C22   1    0.936563    0.585764    0.063095    11.00000    0.05805    0.02654 =
         0.04076   -0.00640    0.02311   -0.01156
AFIX  43
H22   2    0.941939    0.638685    0.017668    11.00000   -1.20000
AFIX   0
C20   1    0.848290    0.526724    0.163713    11.00000    0.03926    0.03314 =
         0.04134   -0.01524    0.01574   -0.00860
C21   1    0.856462    0.604194    0.096485    11.00000    0.04835    0.02566 =
         0.04298   -0.00995    0.01442   -0.00367
AFIX  43
H21   2    0.806768    0.669324    0.074009    11.00000   -1.20000
AFIX   0
C19   1    0.764126    0.544441    0.199132    11.00000    0.04343    0.02854 =
         0.04759   -0.01076    0.01549   -0.00381
C13   1    0.424715    0.242702    0.685300    11.00000    0.03932    0.03486 =
         0.04814   -0.01082    0.01913   -0.01140
AFIX  43
H13   2    0.370318    0.255645    0.709748    11.00000   -1.20000
AFIX   0
C32   1    0.708509    0.033197    0.164694    11.00000    0.04961    0.07202 =
         0.03149   -0.02148    0.00749   -0.04413
AFIX  43
H32   2    0.759777    0.012649    0.206503    11.00000   -1.20000
AFIX   0
C39   1    1.033226    0.168078   -0.089292    11.00000    0.04960    0.08194 =
         0.03821   -0.02999    0.01606   -0.04439
AFIX  43
H39   2    1.048510    0.182967   -0.143600    11.00000   -1.20000
AFIX   0
C9    1    0.514347    0.439685    0.435749    11.00000    0.03921    0.02600 =
         0.04543   -0.00427    0.01213   -0.00761
PART 1
C50   1    0.634656   -0.112105    0.577851    21.00000    0.03851    0.03713 =
         0.02905   -0.01674    0.01049   -0.02244
PART 0
C6    1    0.602449    0.500591    0.330204    11.00000    0.04095    0.02133 =
         0.04465   -0.00334    0.01253   -0.00200
AFIX  43
H6    2    0.657629    0.438459    0.360421    11.00000   -1.20000
AFIX   0
C5    1    0.518338    0.516681    0.359424    11.00000    0.04258    0.02228 =
         0.03884   -0.00146    0.01093   -0.00697
PART 2
C45B  1    0.633271   -0.066798    0.353812   -21.00000    0.03821    0.05625 =
         0.03929   -0.03326    0.01342   -0.02745
PART 0
PART 1
C46   1    0.591874   -0.065681    0.431489    21.00000    0.04711    0.05181 =
         0.02971   -0.02308    0.01442   -0.03071
C48   1    0.496103   -0.112141    0.529585    21.00000    0.09572    0.14670 =
         0.04009   -0.04693    0.02950   -0.10051
AFIX  43
H48   2    0.442485   -0.122680    0.541223    21.00000   -1.20000
AFIX   0
C47   1    0.513248   -0.081150    0.448414    21.00000    0.07066    0.10532 =
         0.03614   -0.03695    0.01544   -0.06489
AFIX  43
H47   2    0.471708   -0.070422    0.404335    21.00000   -1.20000
AFIX   0
C49   1    0.555734   -0.127912    0.593724    21.00000    0.05855    0.08908 =
         0.02776   -0.02903    0.01657   -0.05270
AFIX  43
H49   2    0.543285   -0.149771    0.649424    21.00000   -1.20000
AFIX   0
PART 0
PART 2
C491  1    0.613032   -0.201257    0.615423   -21.00000    0.05855    0.08908 =
         0.02776   -0.02903    0.01657   -0.05270
AFIX  43
H491  2    0.607005   -0.229788    0.673066   -21.00000   -1.20000
AFIX   0
C461  1    0.628250   -0.114581    0.445585   -21.00000    0.04711    0.05181 =
         0.02971   -0.02308    0.01442   -0.03071
C471  1    0.575778   -0.164674    0.472650   -21.00000    0.07066    0.10532 =
         0.03614   -0.03695    0.01544   -0.06489
AFIX  43
H471  2    0.543697   -0.168315    0.432413   -21.00000   -1.20000
AFIX   0
C481  1    0.569519   -0.209478    0.557590   -21.00000    0.09572    0.14670 =
         0.04009   -0.04693    0.02950   -0.10051
AFIX  43
H481  2    0.535463   -0.245500    0.575581   -21.00000   -1.20000
AFIX   0
C501  1    0.665361   -0.151834    0.590213   -21.00000    0.03851    0.03713 =
         0.02905   -0.01674    0.01049   -0.02244
PART 0
PART 1
C51A  1    0.651043   -0.079534    0.496089    21.00000    0.03069    0.02997 =
         0.02781   -0.01401    0.00639   -0.01475
AFIX  43
H51A  2    0.703194   -0.066505    0.483940    21.00000   -1.20000
AFIX   0
C45A  1    0.606436   -0.032123    0.347034    21.00000    0.03821    0.05625 =
         0.03929   -0.03326    0.01342   -0.02745
PART 0
N1D   4    0.567486   -0.303747    0.928854    11.00000    0.07410    0.08790 =
         0.06234   -0.04268    0.03562   -0.06625
C1D   1    0.611797   -0.257056    0.880552    11.00000    0.06280    0.06760 =
         0.03986   -0.02602    0.02231   -0.04442
AFIX  43
H1D   2    0.594144   -0.228974    0.820693    11.00000   -1.20000
AFIX   0
C3D   1    0.582972   -0.341663    1.017390    11.00000    0.14912    0.10784 =
         0.07025   -0.05216    0.06626   -0.10752
AFIX 137
H3DA  2    0.602037   -0.411411    1.046931    11.00000   -1.50000
H3DB  2    0.524058   -0.307315    1.031899    11.00000   -1.50000
H3DC  2    0.633622   -0.332712    1.035097    11.00000   -1.50000
AFIX   0
C2D   1    0.485293   -0.302745    0.892013    11.00000    0.14481    0.22245 =
         0.12109   -0.08057    0.05343   -0.15493
AFIX 137
H2DA  2    0.428810   -0.272971    0.911623    11.00000   -1.50000
H2DB  2    0.500058   -0.369805    0.910456    11.00000   -1.50000
H2DC  2    0.472701   -0.264796    0.829616    11.00000   -1.50000
AFIX   0
HKLF 4


REM  gac269_3_a.res in P-1
REM R1 =  0.0406 for   11852 Fo > 4sig(Fo)  and  0.0496 for all   14398 data
REM    658 parameters refined using     28 restraints

END

WGHT      0.0619      2.6215

REM Highest difference peak  0.818,  deepest hole -0.330,  1-sigma level  0.056
Q1    1   1.1433  0.1448  0.3063  11.00000  0.05    0.82
Q2    1   0.7616 -0.2137  0.8031  11.00000  0.05    0.63
Q3    1   0.6375 -0.3779  0.9741  11.00000  0.05    0.57
Q4    1   1.0405 -0.0020  0.3373  11.00000  0.05    0.56
Q5    1   0.6808 -0.3212  0.9219  11.00000  0.05    0.51
Q6    1   1.0805  0.0827  0.3924  11.00000  0.05    0.48
Q7    1   0.7200 -0.1385  0.8568  11.00000  0.05    0.39
Q8    1   0.6437 -0.2869  0.5606  11.00000  0.05    0.34
Q9    1   0.5198 -0.1743  0.5522  11.00000  0.05    0.33
Q10   1   0.6038 -0.2257  0.5546  11.00000  0.05    0.32
Q11   1   0.5579 -0.3916  0.9083  11.00000  0.05    0.32
Q12   1   1.1849  0.0560  0.2554  11.00000  0.05    0.31
Q13   1   0.5361 -0.1394  0.4796  11.00000  0.05    0.30
Q14   1   1.1045  0.1403  0.2226  11.00000  0.05    0.29
Q15   1   0.7423 -0.0119  0.6671  11.00000  0.05    0.27
Q16   1   1.1941  0.1917  0.1335  11.00000  0.05    0.26
Q17   1   0.5989 -0.0472  0.3899  11.00000  0.05    0.26
Q18   1   1.0010  0.4525  0.1209  11.00000  0.05    0.25
Q19   1   1.0761  0.1385 -0.0476  11.00000  0.05    0.25
Q20   1   1.0821  0.1501  0.0180  11.00000  0.05    0.25
;
_shelx_res_checksum              6658
_shelx_fab_file                  
;
    2    0    0    -96.75      0.00
    3    0    0    -40.22      0.00
    4    0    0    -21.68      0.00
    5    0    0      9.32      0.00
    6    0    0      6.47      0.00
    7    0    0      3.42      0.00
    8    0    0     -2.14      0.00
    9    0    0      1.52      0.00
   10    0    0      0.91      0.00
   11    0    0     -1.76      0.00
   12    0    0     -0.57      0.00
   13    0    0      1.20      0.00
   14    0    0     -1.39      0.00
   15    0    0     -1.79      0.00
   16    0    0      2.88      0.00
  -16    1    0     -0.88      0.00
  -15    1    0      1.53      0.00
  -14    1    0      1.32      0.00
  -13    1    0      1.88      0.00
  -12    1    0     -1.35      0.00
  -11    1    0     -3.44      0.00
  -10    1    0     -1.94      0.00
   -9    1    0      2.13      0.00
   -8    1    0      1.59      0.00
   -7    1    0     -5.24      0.00
   -6    1    0     -4.78      0.00
   -5    1    0     -7.30      0.00
   -4    1    0     18.31      0.00
   -3    1    0     52.71      0.00
   -2    1    0     71.95      0.00
   -1    1    0    -83.80      0.00
    2    1    0     41.22      0.00
    3    1    0      7.22      0.00
    4    1    0     10.29      0.00
    5    1    0    -16.51      0.00
    6    1    0      1.76      0.00
    7    1    0      2.56      0.00
    8    1    0     -6.94      0.00
    9    1    0      1.08      0.00
   10    1    0      8.26      0.00
   11    1    0      2.29      0.00
   12    1    0     -2.87      0.00
   13    1    0     -2.22      0.00
   14    1    0      1.62      0.00
   15    1    0      1.82      0.00
   16    1    0     -1.06      0.00
   17    1    0      0.07      0.00
  -15    2    0     -0.39      0.00
  -14    2    0     -1.46      0.00
  -13    2    0     -2.89      0.00
  -12    2    0      2.09      0.00
  -11    2    0      2.18      0.00
  -10    2    0      1.64      0.00
   -9    2    0      1.72      0.00
   -8    2    0      0.04      0.00
   -7    2    0     -0.63      0.00
   -6    2    0      2.28      0.00
   -5    2    0      4.19      0.00
   -4    2    0      1.59      0.00
   -3    2    0      4.68      0.00
   -2    2    0      3.19      0.00
   -1    2    0    -42.01      0.00
    0    2    0      1.24      0.00
    1    2    0    -32.78      0.00
    2    2    0      7.91      0.00
    3    2    0     18.13      0.00
    4    2    0     37.71      0.00
    5    2    0     19.52      0.00
    6    2    0    -17.04      0.00
    7    2    0     -5.55      0.00
    8    2    0     11.01      0.00
    9    2    0      0.94      0.00
   10    2    0      1.83      0.00
   11    2    0      2.92      0.00
   12    2    0      0.76      0.00
   13    2    0     -0.27      0.00
   14    2    0     -0.14      0.00
   15    2    0     -0.77      0.00
   16    2    0      0.18      0.00
   17    2    0      0.52      0.00
  -15    3    0      1.09      0.00
  -14    3    0      0.05      0.00
  -13    3    0      0.19      0.00
  -12    3    0     -0.06      0.00
  -11    3    0      1.83      0.00
  -10    3    0      1.94      0.00
   -9    3    0      1.33      0.00
   -8    3    0      2.23      0.00
   -7    3    0      2.99      0.00
   -6    3    0      5.20      0.00
   -5    3    0      5.85      0.00
   -4    3    0     -1.76      0.00
   -3    3    0      1.50      0.00
   -2    3    0    -16.37      0.00
   -1    3    0     18.46      0.00
    0    3    0     13.67      0.00
    1    3    0     40.61      0.00
    2    3    0    -33.80      0.00
    3    3    0    -42.66      0.00
    4    3    0      2.81      0.00
    5    3    0      3.84      0.00
    6    3    0     13.95      0.00
    7    3    0      3.07      0.00
    8    3    0     -2.65      0.00
    9    3    0      0.19      0.00
   10    3    0     -1.26      0.00
   11    3    0      1.33      0.00
   12    3    0     -1.95      0.00
   13    3    0     -0.43      0.00
   14    3    0      1.74      0.00
   15    3    0      1.61      0.00
   16    3    0     -1.45      0.00
   17    3    0     -1.87      0.00
   18    3    0     -0.21      0.00
  -14    4    0      1.59      0.00
  -13    4    0     -1.05      0.00
  -12    4    0     -0.30      0.00
  -11    4    0      0.49      0.00
  -10    4    0     -0.41      0.00
   -9    4    0      1.10      0.00
   -8    4    0     -0.82      0.00
   -7    4    0     -3.14      0.00
   -6    4    0     -1.86      0.00
   -5    4    0      6.41      0.00
   -4    4    0      2.39      0.00
   -3    4    0     -8.89      0.00
   -2    4    0     21.67      0.00
   -1    4    0      1.10      0.00
    0    4    0    -30.15      0.00
    1    4    0    -10.84      0.00
    2    4    0     48.82      0.00
    3    4    0    -53.54      0.00
    4    4    0    -26.72      0.00
    5    4    0     39.93      0.00
    6    4    0     10.65      0.00
    7    4    0      2.34      0.00
    8    4    0     -7.80      0.00
    9    4    0    -10.82      0.00
   10    4    0     -3.75      0.00
   11    4    0      3.21      0.00
   12    4    0      3.33      0.00
   13    4    0     -2.55      0.00
   14    4    0     -0.35      0.00
   15    4    0      1.89      0.00
   16    4    0      1.25      0.00
   17    4    0     -0.54      0.00
   18    4    0     -1.61      0.00
  -13    5    0      0.60      0.00
  -12    5    0     -1.86      0.00
  -11    5    0     -1.73      0.00
  -10    5    0     -0.94      0.00
   -9    5    0     -0.62      0.00
   -8    5    0      3.09      0.00
   -7    5    0      2.14      0.00
   -6    5    0     -1.11      0.00
   -5    5    0      0.22      0.00
   -4    5    0      5.10      0.00
   -3    5    0     -4.77      0.00
   -2    5    0     -6.15      0.00
   -1    5    0      5.58      0.00
    0    5    0     13.85      0.00
    1    5    0     20.19      0.00
    2    5    0      3.52      0.00
    3    5    0     30.12      0.00
    4    5    0    -30.40      0.00
    5    5    0     -2.19      0.00
    6    5    0     14.03      0.00
    7    5    0     -9.12      0.00
    8    5    0     -1.32      0.00
    9    5    0      1.04      0.00
   10    5    0     -6.59      0.00
   11    5    0     -1.67      0.00
   12    5    0      5.24      0.00
   13    5    0      2.08      0.00
   14    5    0     -0.93      0.00
   15    5    0      0.75      0.00
   16    5    0      0.28      0.00
   17    5    0      0.31      0.00
   18    5    0      0.58      0.00
  -13    6    0      0.55      0.00
  -12    6    0      1.03      0.00
  -11    6    0      2.22      0.00
  -10    6    0      1.24      0.00
   -9    6    0     -1.74      0.00
   -8    6    0     -4.17      0.00
   -7    6    0      1.98      0.00
   -6    6    0      3.97      0.00
   -5    6    0     -4.14      0.00
   -4    6    0      0.88      0.00
   -3    6    0     10.55      0.00
   -2    6    0     -5.16      0.00
   -1    6    0      4.26      0.00
    0    6    0      0.18      0.00
    1    6    0    -23.36      0.00
    2    6    0     16.17      0.00
    3    6    0     11.58      0.00
    4    6    0     -0.62      0.00
    5    6    0    -20.39      0.00
    6    6    0     10.87      0.00
    7    6    0      8.61      0.00
    8    6    0     -7.79      0.00
    9    6    0     -4.84      0.00
   10    6    0      5.54      0.00
   11    6    0     -1.54      0.00
   12    6    0     -4.18      0.00
   13    6    0     -3.21      0.00
   14    6    0     -3.69      0.00
   15    6    0      0.73      0.00
   16    6    0      2.70      0.00
   17    6    0     -0.05      0.00
   18    6    0      1.34      0.00
  -12    7    0     -0.72      0.00
  -11    7    0     -0.90      0.00
  -10    7    0      2.35      0.00
   -9    7    0      2.90      0.00
   -8    7    0      1.28      0.00
   -7    7    0     -4.91      0.00
   -6    7    0      0.60      0.00
   -5    7    0      6.66      0.00
   -4    7    0      1.91      0.00
   -3    7    0     -1.43      0.00
   -2    7    0      1.84      0.00
   -1    7    0      4.71      0.00
    0    7    0     -1.07      0.00
    1    7    0     -2.06      0.00
    2    7    0    -12.57      0.00
    3    7    0      5.33      0.00
    4    7    0     -1.08      0.00
    5    7    0      1.93      0.00
    6    7    0      1.64      0.00
    7    7    0      6.96      0.00
    8    7    0      2.77      0.00
    9    7    0     -5.11      0.00
   10    7    0     -8.13      0.00
   11    7    0     -0.60      0.00
   12    7    0      1.11      0.00
   13    7    0      1.79      0.00
   14    7    0     -3.50      0.00
   15    7    0     -3.63      0.00
   16    7    0      1.68      0.00
   17    7    0      2.59      0.00
   18    7    0      0.11      0.00
   19    7    0      0.34      0.00
  -11    8    0     -1.71      0.00
  -10    8    0     -0.66      0.00
   -9    8    0      1.17      0.00
   -8    8    0      1.82      0.00
   -7    8    0      1.83      0.00
   -6    8    0     -3.22      0.00
   -5    8    0      3.08      0.00
   -4    8    0      5.37      0.00
   -3    8    0      2.77      0.00
   -2    8    0     -2.31      0.00
   -1    8    0    -12.46      0.00
    0    8    0     13.76      0.00
    1    8    0     13.55      0.00
    2    8    0     -2.16      0.00
    3    8    0     -4.37      0.00
    4    8    0      4.45      0.00
    5    8    0    -11.13      0.00
    6    8    0      1.13      0.00
    7    8    0      1.41      0.00
    8    8    0     -3.46      0.00
    9    8    0      4.13      0.00
   10    8    0      1.66      0.00
   11    8    0      0.41      0.00
   12    8    0     -0.37      0.00
   13    8    0     -1.38      0.00
   14    8    0      1.03      0.00
   15    8    0     -3.60      0.00
   16    8    0     -3.13      0.00
   17    8    0      0.03      0.00
   18    8    0      0.41      0.00
   19    8    0     -0.74      0.00
  -10    9    0     -3.04      0.00
   -9    9    0     -1.26      0.00
   -8    9    0      0.88      0.00
   -7    9    0      2.04      0.00
   -6    9    0     -0.04      0.00
   -5    9    0     -4.98      0.00
   -4    9    0     -2.19      0.00
   -3    9    0      0.42      0.00
   -2    9    0     -2.13      0.00
   -1    9    0     -0.30      0.00
    0    9    0     -5.53      0.00
    1    9    0      0.72      0.00
    2    9    0      2.25      0.00
    3    9    0      1.47      0.00
    4    9    0     -9.48      0.00
    5    9    0     -6.18      0.00
    6    9    0     -6.32      0.00
    7    9    0     13.27      0.00
    8    9    0      6.10      0.00
    9    9    0     -6.01      0.00
   10    9    0      3.50      0.00
   11    9    0      3.68      0.00
   12    9    0      1.86      0.00
   13    9    0     -0.33      0.00
   14    9    0     -1.21      0.00
   15    9    0     -0.05      0.00
   16    9    0     -0.39      0.00
   17    9    0     -0.95      0.00
   18    9    0     -2.11      0.00
   19    9    0     -1.67      0.00
   -9   10    0      0.14      0.00
   -8   10    0      0.25      0.00
   -7   10    0      0.73      0.00
   -6   10    0      1.81      0.00
   -5   10    0      1.49      0.00
   -4   10    0      1.34      0.00
   -3   10    0     -2.50      0.00
   -2   10    0      2.27      0.00
   -1   10    0      2.52      0.00
    0   10    0     -3.76      0.00
    1   10    0      0.59      0.00
    2   10    0      2.91      0.00
    3   10    0     -2.00      0.00
    4   10    0     10.02      0.00
    5   10    0      1.20      0.00
    6   10    0     -5.01      0.00
    7   10    0     -8.85      0.00
    8   10    0      1.29      0.00
    9   10    0      2.11      0.00
   10   10    0     -3.06      0.00
   11   10    0     -0.24      0.00
   12   10    0      3.47      0.00
   13   10    0     -0.97      0.00
   14   10    0     -2.78      0.00
   15   10    0     -1.36      0.00
   16   10    0     -1.77      0.00
   17   10    0     -0.35      0.00
   18   10    0      1.78      0.00
   19   10    0      2.17      0.00
   -8   11    0      0.02      0.00
   -7   11    0     -0.46      0.00
   -6   11    0     -0.67      0.00
   -5   11    0     -0.59      0.00
   -4   11    0      2.03      0.00
   -3   11    0      6.71      0.00
   -2   11    0      0.26      0.00
   -1   11    0     -3.71      0.00
    0   11    0     -1.38      0.00
    1   11    0      0.76      0.00
    2   11    0      1.74      0.00
    3   11    0      1.05      0.00
    4   11    0     -3.34      0.00
    5   11    0      2.46      0.00
    6   11    0     -1.70      0.00
    7   11    0      2.36      0.00
    8   11    0      0.85      0.00
    9   11    0     -2.68      0.00
   10   11    0     -0.91      0.00
   11   11    0     -1.41      0.00
   12   11    0     -2.53      0.00
   13   11    0      3.29      0.00
   14   11    0     -1.01      0.00
   15   11    0     -2.02      0.00
   16   11    0     -0.72      0.00
   17   11    0      0.88      0.00
   18   11    0      0.36      0.00
   19   11    0     -0.87      0.00
   -7   12    0      0.26      0.00
   -6   12    0     -0.48      0.00
   -5   12    0     -0.86      0.00
   -4   12    0     -2.82      0.00
   -3   12    0     -0.83      0.00
   -2   12    0      0.65      0.00
   -1   12    0      0.89      0.00
    0   12    0      3.07      0.00
    1   12    0     -1.84      0.00
    2   12    0      0.55      0.00
    3   12    0      1.10      0.00
    4   12    0     -2.04      0.00
    5   12    0     -2.31      0.00
    6   12    0      2.74      0.00
    7   12    0     -2.28      0.00
    8   12    0      1.36      0.00
    9   12    0     -0.05      0.00
   10   12    0     -4.15      0.00
   11   12    0     -0.01      0.00
   12   12    0     -0.84      0.00
   13   12    0     -2.86      0.00
   14   12    0      0.08      0.00
   15   12    0     -2.07      0.00
   16   12    0      1.86      0.00
   17   12    0      0.70      0.00
   18   12    0     -1.30      0.00
   -5   13    0      0.48      0.00
   -4   13    0     -0.13      0.00
   -3   13    0     -1.62      0.00
   -2   13    0      1.50      0.00
   -1   13    0     -0.32      0.00
    0   13    0     -3.85      0.00
    1   13    0      1.80      0.00
    2   13    0      1.86      0.00
    3   13    0     -0.99      0.00
    4   13    0     -1.81      0.00
    5   13    0      0.68      0.00
    6   13    0     -2.11      0.00
    7   13    0      1.59      0.00
    8   13    0     -1.80      0.00
    9   13    0      0.67      0.00
   10   13    0     -0.99      0.00
   11   13    0     -4.41      0.00
   12   13    0      0.65      0.00
   13   13    0     -0.66      0.00
   14   13    0     -2.23      0.00
   15   13    0     -0.06      0.00
   16   13    0     -2.25      0.00
   17   13    0     -0.37      0.00
   18   13    0      0.88      0.00
   -4   14    0     -0.53      0.00
   -3   14    0     -0.73      0.00
   -2   14    0      0.34      0.00
   -1   14    0      1.05      0.00
    0   14    0     -0.65      0.00
    1   14    0     -1.68      0.00
    2   14    0     -2.71      0.00
    3   14    0     -0.56      0.00
    4   14    0      1.09      0.00
    5   14    0     -2.48      0.00
    6   14    0      0.43      0.00
    7   14    0     -1.31      0.00
    8   14    0      2.30      0.00
    9   14    0     -1.78      0.00
   10   14    0     -1.37      0.00
   11   14    0     -0.20      0.00
   12   14    0     -2.52      0.00
   13   14    0      0.01      0.00
   14   14    0      1.16      0.00
   15   14    0     -1.42      0.00
   16   14    0     -1.28      0.00
   17   14    0     -0.49      0.00
   18   14    0     -0.83      0.00
   -2   15    0      0.82      0.00
   -1   15    0      0.49      0.00
    0   15    0      0.54      0.00
    1   15    0     -1.15      0.00
    2   15    0      0.71      0.00
    3   15    0      0.87      0.00
    4   15    0     -2.16      0.00
    5   15    0      0.20      0.00
    6   15    0     -1.16      0.00
    7   15    0     -0.98      0.00
    8   15    0     -1.00      0.00
    9   15    0      1.66      0.00
   10   15    0     -1.97      0.00
   11   15    0     -3.57      0.00
   12   15    0     -1.21      0.00
   13   15    0     -0.52      0.00
   14   15    0     -0.39      0.00
   15   15    0      0.78      0.00
   16   15    0     -0.94      0.00
   17   15    0     -1.02      0.00
   -1   16    0      1.15      0.00
    0   16    0     -0.40      0.00
    1   16    0     -0.69      0.00
    2   16    0      1.44      0.00
    3   16    0     -0.61      0.00
    4   16    0      0.35      0.00
    5   16    0     -1.26      0.00
    6   16    0      0.78      0.00
    7   16    0     -0.80      0.00
    8   16    0     -2.19      0.00
    9   16    0     -0.69      0.00
   10   16    0      1.02      0.00
   11   16    0     -0.32      0.00
   12   16    0     -2.24      0.00
   13   16    0     -1.47      0.00
   14   16    0     -1.69      0.00
   15   16    0     -0.87      0.00
   16   16    0      0.90      0.00
    2   17    0     -0.63      0.00
    3   17    0      2.45      0.00
    4   17    0      0.20      0.00
    5   17    0     -1.15      0.00
    6   17    0     -1.97      0.00
    7   17    0      1.21      0.00
    8   17    0     -1.13      0.00
    9   17    0     -2.21      0.00
   10   17    0     -0.56      0.00
   11   17    0      0.36      0.00
   12   17    0      0.80      0.00
   13   17    0     -0.91      0.00
   14   17    0      0.07      0.00
   15   17    0     -0.55      0.00
    4   18    0      0.09      0.00
    5   18    0      0.15      0.00
    6   18    0      0.36      0.00
    7   18    0     -1.70      0.00
    8   18    0      0.03      0.00
    9   18    0      0.04      0.00
   10   18    0     -0.77      0.00
   11   18    0     -0.66      0.00
   12   18    0     -0.83      0.00
   13   18    0      0.75      0.00
  -12  -18    1      0.08      0.00
  -11  -18    1      0.47      0.00
  -10  -18    1      0.23      0.00
   -9  -18    1      0.82      0.00
   -8  -18    1      0.55      0.00
   -7  -18    1      2.33      0.00
   -6  -18    1      0.26      0.00
  -14  -17    1     -0.25      0.00
  -13  -17    1     -0.24      0.00
  -12  -17    1      0.97      0.00
  -11  -17    1     -0.01      0.00
  -10  -17    1     -0.21      0.00
   -9  -17    1      0.31      0.00
   -8  -17    1      1.00      0.00
   -7  -17    1      0.28      0.00
   -6  -17    1      0.05      0.00
   -5  -17    1      1.14      0.00
   -4  -17    1     -0.52      0.00
   -3  -17    1     -0.83      0.00
  -16  -16    1      1.89      0.00
  -15  -16    1      0.08      0.00
  -14  -16    1      0.03      0.00
  -13  -16    1     -0.22      0.00
  -12  -16    1     -0.87      0.00
  -11  -16    1      0.05      0.00
  -10  -16    1      0.25      0.00
   -9  -16    1      1.28      0.00
   -8  -16    1     -1.28      0.00
   -7  -16    1     -1.43      0.00
   -6  -16    1      2.25      0.00
   -5  -16    1      0.20      0.00
   -4  -16    1     -1.38      0.00
   -3  -16    1     -1.61      0.00
   -2  -16    1      2.24      0.00
   -1  -16    1     -1.10      0.00
    0  -16    1     -1.66      0.00
  -17  -15    1     -0.05      0.00
  -16  -15    1     -0.34      0.00
  -15  -15    1      0.73      0.00
  -14  -15    1     -0.33      0.00
  -13  -15    1      1.65      0.00
  -12  -15    1      1.12      0.00
  -11  -15    1      0.12      0.00
  -10  -15    1     -0.46      0.00
   -9  -15    1     -2.22      0.00
   -8  -15    1      0.29      0.00
   -7  -15    1     -0.42      0.00
   -6  -15    1     -1.46      0.00
   -5  -15    1      0.78      0.00
   -4  -15    1      0.07      0.00
   -3  -15    1      1.11      0.00
   -2  -15    1     -1.31      0.00
   -1  -15    1      3.09      0.00
    0  -15    1      0.10      0.00
    1  -15    1     -1.26      0.00
    2  -15    1      0.26      0.00
  -17  -14    1      1.71      0.00
  -16  -14    1     -0.30      0.00
  -15  -14    1     -0.49      0.00
  -14  -14    1      1.23      0.00
  -13  -14    1     -1.32      0.00
  -12  -14    1      1.54      0.00
  -11  -14    1      0.56      0.00
  -10  -14    1     -0.85      0.00
   -9  -14    1      0.37      0.00
   -8  -14    1     -0.63      0.00
   -7  -14    1     -1.20      0.00
   -6  -14    1     -0.33      0.00
   -5  -14    1     -0.60      0.00
   -4  -14    1      2.43      0.00
   -3  -14    1     -1.83      0.00
   -2  -14    1      0.12      0.00
   -1  -14    1      0.83      0.00
    0  -14    1      0.98      0.00
    1  -14    1      0.60      0.00
    2  -14    1     -0.69      0.00
    3  -14    1      0.09      0.00
  -18  -13    1     -1.76      0.00
  -17  -13    1     -2.23      0.00
  -16  -13    1      0.98      0.00
  -15  -13    1     -1.21      0.00
  -14  -13    1     -2.87      0.00
  -13  -13    1      0.37      0.00
  -12  -13    1      0.37      0.00
  -11  -13    1      0.93      0.00
  -10  -13    1     -0.33      0.00
   -9  -13    1     -1.19      0.00
   -8  -13    1     -0.14      0.00
   -7  -13    1     -0.27      0.00
   -6  -13    1     -1.91      0.00
   -5  -13    1      1.08      0.00
   -4  -13    1     -3.69      0.00
   -3  -13    1      1.83      0.00
   -2  -13    1     -0.21      0.00
   -1  -13    1     -1.86      0.00
    0  -13    1     -0.27      0.00
    1  -13    1     -0.92      0.00
    2  -13    1      2.20      0.00
    3  -13    1      2.28      0.00
    4  -13    1     -0.35      0.00
    5  -13    1     -1.12      0.00
  -18  -12    1      1.33      0.00
  -17  -12    1     -0.89      0.00
  -16  -12    1     -0.82      0.00
  -15  -12    1      0.51      0.00
  -14  -12    1      1.25      0.00
  -13  -12    1     -1.68      0.00
  -12  -12    1     -1.72      0.00
  -11  -12    1      1.35      0.00
  -10  -12    1     -0.42      0.00
   -9  -12    1     -2.48      0.00
   -8  -12    1     -1.19      0.00
   -7  -12    1     -0.70      0.00
   -6  -12    1     -0.58      0.00
   -5  -12    1     -1.38      0.00
   -4  -12    1      2.62      0.00
   -3  -12    1     -3.78      0.00
   -2  -12    1     -2.19      0.00
   -1  -12    1     -0.42      0.00
    0  -12    1      2.25      0.00
    1  -12    1     -1.03      0.00
    2  -12    1     -2.92      0.00
    3  -12    1      1.74      0.00
    4  -12    1      1.13      0.00
    5  -12    1      0.73      0.00
    6  -12    1      0.78      0.00
  -18  -11    1     -0.52      0.00
  -17  -11    1     -0.09      0.00
  -16  -11    1     -0.48      0.00
  -15  -11    1      2.06      0.00
  -14  -11    1     -1.34      0.00
  -13  -11    1     -0.46      0.00
  -12  -11    1     -2.10      0.00
  -11  -11    1     -1.83      0.00
  -10  -11    1      0.39      0.00
   -9  -11    1     -1.27      0.00
   -8  -11    1      0.22      0.00
   -7  -11    1      0.34      0.00
   -6  -11    1     -1.88      0.00
   -5  -11    1     -0.21      0.00
   -4  -11    1     -2.29      0.00
   -3  -11    1     -3.32      0.00
   -2  -11    1     -2.20      0.00
   -1  -11    1      1.63      0.00
    0  -11    1     -2.52      0.00
    1  -11    1      0.52      0.00
    2  -11    1     -2.39      0.00
    3  -11    1     -4.80      0.00
    4  -11    1     -0.08      0.00
    5  -11    1      0.03      0.00
    6  -11    1     -0.46      0.00
    7  -11    1      0.24      0.00
  -19  -10    1      0.32      0.00
  -18  -10    1     -1.94      0.00
  -17  -10    1      1.07      0.00
  -16  -10    1      2.20      0.00
  -15  -10    1     -0.95      0.00
  -14  -10    1     -0.94      0.00
  -13  -10    1     -3.40      0.00
  -12  -10    1      0.11      0.00
  -11  -10    1     -2.14      0.00
  -10  -10    1     -0.44      0.00
   -9  -10    1     -1.91      0.00
   -8  -10    1     -3.16      0.00
   -7  -10    1      5.00      0.00
   -6  -10    1      1.18      0.00
   -5  -10    1     -7.24      0.00
   -4  -10    1     -1.59      0.00
   -3  -10    1     -0.42      0.00
   -2  -10    1      0.46      0.00
   -1  -10    1     -2.37      0.00
    0  -10    1     -0.02      0.00
    1  -10    1      2.27      0.00
    2  -10    1     -0.12      0.00
    3  -10    1     -3.93      0.00
    4  -10    1     -0.80      0.00
    5  -10    1     -0.65      0.00
    6  -10    1     -1.02      0.00
    7  -10    1     -1.58      0.00
    8  -10    1     -0.93      0.00
  -19   -9    1     -0.35      0.00
  -18   -9    1      1.24      0.00
  -17   -9    1     -0.48      0.00
  -16   -9    1      0.25      0.00
  -15   -9    1      0.77      0.00
  -14   -9    1      1.12      0.00
  -13   -9    1      0.01      0.00
  -12   -9    1     -4.03      0.00
  -11   -9    1     -0.65      0.00
  -10   -9    1     -2.28      0.00
   -9   -9    1     -6.55      0.00
   -8   -9    1     -5.65      0.00
   -7   -9    1     -0.08      0.00
   -6   -9    1      5.52      0.00
   -5   -9    1      2.83      0.00
   -4   -9    1     -2.44      0.00
   -3   -9    1      1.46      0.00
   -2   -9    1    -10.13      0.00
   -1   -9    1      1.76      0.00
    0   -9    1      6.71      0.00
    1   -9    1     -2.30      0.00
    2   -9    1      4.50      0.00
    3   -9    1      8.18      0.00
    4   -9    1     -1.10      0.00
    5   -9    1      0.12      0.00
    6   -9    1     -1.01      0.00
    7   -9    1      0.68      0.00
    8   -9    1      0.16      0.00
    9   -9    1      0.39      0.00
  -19   -8    1      0.02      0.00
  -18   -8    1     -1.03      0.00
  -17   -8    1     -0.91      0.00
  -16   -8    1      1.26      0.00
  -15   -8    1      1.57      0.00
  -14   -8    1      0.11      0.00
  -13   -8    1     -0.93      0.00
  -12   -8    1      0.16      0.00
  -11   -8    1     -0.29      0.00
  -10   -8    1      2.95      0.00
   -9   -8    1      4.10      0.00
   -8   -8    1    -15.96      0.00
   -7   -8    1     -8.97      0.00
   -6   -8    1     11.12      0.00
   -5   -8    1      2.93      0.00
   -4   -8    1     -4.91      0.00
   -3   -8    1     -6.85      0.00
   -2   -8    1     -1.60      0.00
   -1   -8    1    -14.55      0.00
    0   -8    1     -3.20      0.00
    1   -8    1      2.67      0.00
    2   -8    1     -1.34      0.00
    3   -8    1     -5.94      0.00
    4   -8    1      2.41      0.00
    5   -8    1      3.06      0.00
    6   -8    1      1.40      0.00
    7   -8    1     -1.53      0.00
    8   -8    1     -0.13      0.00
    9   -8    1      0.52      0.00
   10   -8    1      0.47      0.00
  -19   -7    1      0.73      0.00
  -18   -7    1      1.32      0.00
  -17   -7    1      0.57      0.00
  -16   -7    1     -0.66      0.00
  -15   -7    1     -0.28      0.00
  -14   -7    1     -3.75      0.00
  -13   -7    1     -0.35      0.00
  -12   -7    1      0.57      0.00
  -11   -7    1      1.43      0.00
  -10   -7    1      2.41      0.00
   -9   -7    1      5.78      0.00
   -8   -7    1      5.51      0.00
   -7   -7    1    -21.85      0.00
   -6   -7    1    -13.01      0.00
   -5   -7    1      6.58      0.00
   -4   -7    1     -3.07      0.00
   -3   -7    1      1.47      0.00
   -2   -7    1      6.98      0.00
   -1   -7    1      1.08      0.00
    0   -7    1     -6.79      0.00
    1   -7    1      8.36      0.00
    2   -7    1     -7.99      0.00
    3   -7    1     -3.69      0.00
    4   -7    1     -6.64      0.00
    5   -7    1     -3.41      0.00
    6   -7    1      1.88      0.00
    7   -7    1      2.28      0.00
    8   -7    1      1.15      0.00
    9   -7    1     -1.30      0.00
   10   -7    1     -0.33      0.00
   11   -7    1     -0.07      0.00
  -18   -6    1     -1.37      0.00
  -17   -6    1     -1.58      0.00
  -16   -6    1      0.12      0.00
  -15   -6    1      2.57      0.00
  -14   -6    1      3.04      0.00
  -13   -6    1     -4.65      0.00
  -12   -6    1     -3.45      0.00
  -11   -6    1     -1.10      0.00
  -10   -6    1     -0.04      0.00
   -9   -6    1     -1.01      0.00
   -8   -6    1      5.99      0.00
   -7   -6    1      8.07      0.00
   -6   -6    1     -1.60      0.00
   -5   -6    1     -1.74      0.00
   -4   -6    1     -5.04      0.00
   -3   -6    1     -5.46      0.00
   -2   -6    1      2.95      0.00
   -1   -6    1     -1.48      0.00
    0   -6    1     -4.47      0.00
    1   -6    1    -17.79      0.00
    2   -6    1      3.90      0.00
    3   -6    1      1.96      0.00
    4   -6    1      1.37      0.00
    5   -6    1     -4.39      0.00
    6   -6    1     -3.57      0.00
    7   -6    1     -1.31      0.00
    8   -6    1     -1.97      0.00
    9   -6    1     -0.18      0.00
   10   -6    1      0.26      0.00
   11   -6    1      2.40      0.00
   12   -6    1      0.08      0.00
  -18   -5    1      1.47      0.00
  -17   -5    1      0.03      0.00
  -16   -5    1     -2.25      0.00
  -15   -5    1      0.44      0.00
  -14   -5    1      0.35      0.00
  -13   -5    1     -1.17      0.00
  -12   -5    1     -3.77      0.00
  -11   -5    1     -5.08      0.00
  -10   -5    1     -4.42      0.00
   -9   -5    1      2.43      0.00
   -8   -5    1     -2.76      0.00
   -7   -5    1    -12.37      0.00
   -6   -5    1     -2.48      0.00
   -5   -5    1     20.67      0.00
   -4   -5    1    -14.91      0.00
   -3   -5    1    -37.91      0.00
   -2   -5    1     -5.96      0.00
   -1   -5    1     27.26      0.00
    0   -5    1     -8.20      0.00
    1   -5    1     -5.31      0.00
    2   -5    1     -6.34      0.00
    3   -5    1     -7.75      0.00
    4   -5    1      1.99      0.00
    5   -5    1      2.95      0.00
    6   -5    1     -2.56      0.00
    7   -5    1     -0.40      0.00
    8   -5    1      2.61      0.00
    9   -5    1      0.51      0.00
   10   -5    1     -1.53      0.00
   11   -5    1     -2.19      0.00
   12   -5    1      0.74      0.00
   13   -5    1     -0.33      0.00
  -18   -4    1      0.30      0.00
  -17   -4    1      1.96      0.00
  -16   -4    1     -0.58      0.00
  -15   -4    1     -2.07      0.00
  -14   -4    1      1.82      0.00
  -13   -4    1     -0.54      0.00
  -12   -4    1     -2.00      0.00
  -11   -4    1      3.62      0.00
  -10   -4    1      3.13      0.00
   -9   -4    1     -5.36      0.00
   -8   -4    1     -5.84      0.00
   -7   -4    1    -16.09      0.00
   -6   -4    1    -41.60      0.00
   -5   -4    1     13.35      0.00
   -4   -4    1     67.73      0.00
   -3   -4    1    -13.52      0.00
   -2   -4    1    -32.79      0.00
   -1   -4    1    -20.81      0.00
    0   -4    1     31.03      0.00
    1   -4    1     22.21      0.00
    2   -4    1      4.14      0.00
    3   -4    1     -6.27      0.00
    4   -4    1     -9.70      0.00
    5   -4    1     -0.93      0.00
    6   -4    1      2.22      0.00
    7   -4    1      1.48      0.00
    8   -4    1      1.40      0.00
    9   -4    1      1.95      0.00
   10   -4    1     -0.59      0.00
   11   -4    1      1.61      0.00
   12   -4    1      1.46      0.00
   13   -4    1     -0.59      0.00
   14   -4    1     -1.55      0.00
  -18   -3    1     -0.70      0.00
  -17   -3    1      0.55      0.00
  -16   -3    1      1.36      0.00
  -15   -3    1     -1.51      0.00
  -14   -3    1     -1.04      0.00
  -13   -3    1      2.66      0.00
  -12   -3    1     -0.95      0.00
  -11   -3    1     -0.91      0.00
  -10   -3    1      0.82      0.00
   -9   -3    1     -2.71      0.00
   -8   -3    1      0.15      0.00
   -7   -3    1      9.87      0.00
   -6   -3    1    -16.09      0.00
   -5   -3    1    -75.67      0.00
   -4   -3    1     10.82      0.00
   -3   -3    1     36.61      0.00
   -2   -3    1    -58.18      0.00
   -1   -3    1    -13.53      0.00
    0   -3    1    -27.43      0.00
    1   -3    1    -27.27      0.00
    2   -3    1      1.18      0.00
    3   -3    1     22.02      0.00
    4   -3    1     -2.47      0.00
    5   -3    1     -0.85      0.00
    6   -3    1      1.75      0.00
    7   -3    1     -3.79      0.00
    8   -3    1     -3.75      0.00
    9   -3    1      0.61      0.00
   10   -3    1      1.29      0.00
   11   -3    1     -4.11      0.00
   12   -3    1     -0.55      0.00
   13   -3    1      2.49      0.00
   14   -3    1      0.71      0.00
  -17   -2    1     -0.74      0.00
  -16   -2    1     -0.62      0.00
  -15   -2    1      0.20      0.00
  -14   -2    1      0.20      0.00
  -13   -2    1      0.81      0.00
  -12   -2    1      1.75      0.00
  -11   -2    1     -3.55      0.00
  -10   -2    1      0.41      0.00
   -9   -2    1      2.99      0.00
   -8   -2    1     -5.36      0.00
   -7   -2    1     -4.72      0.00
   -6   -2    1     22.38      0.00
   -5   -2    1     -3.02      0.00
   -4   -2    1    -83.91      0.00
   -3   -2    1     -8.98      0.00
   -2   -2    1     -0.05      0.00
   -1   -2    1      3.34      0.00
    0   -2    1     60.19      0.00
    1   -2    1     18.79      0.00
    2   -2    1      3.36      0.00
    3   -2    1    -21.87      0.00
    4   -2    1      4.23      0.00
    5   -2    1     -4.37      0.00
    6   -2    1      3.45      0.00
    7   -2    1      3.73      0.00
    8   -2    1     -2.37      0.00
    9   -2    1     -3.01      0.00
   10   -2    1      1.45      0.00
   11   -2    1      3.23      0.00
   12   -2    1      0.44      0.00
   13   -2    1     -1.84      0.00
   14   -2    1     -1.58      0.00
   15   -2    1      0.02      0.00
  -17   -1    1     -1.20      0.00
  -16   -1    1     -0.36      0.00
  -15   -1    1      0.41      0.00
  -14   -1    1      0.27      0.00
  -13   -1    1      0.54      0.00
  -12   -1    1     -0.52      0.00
  -11   -1    1     -0.50      0.00
  -10   -1    1     -2.63      0.00
   -9   -1    1     -2.33      0.00
   -8   -1    1     -0.65      0.00
   -7   -1    1      0.74      0.00
   -6   -1    1    -13.24      0.00
   -5   -1    1      2.44      0.00
   -4   -1    1     34.91      0.00
   -3   -1    1     24.32      0.00
   -2   -1    1      5.37      0.00
   -1   -1    1    -91.02      0.00
    0   -1    1    -21.33      0.00
    1   -1    1     51.08      0.00
    2   -1    1    -35.52      0.00
    3   -1    1     -4.12      0.00
    4   -1    1      2.89      0.00
    5   -1    1     11.66      0.00
    6   -1    1     -0.29      0.00
    7   -1    1     -0.69      0.00
    8   -1    1     -1.06      0.00
    9   -1    1     -0.56      0.00
   10   -1    1      0.78      0.00
   11   -1    1      0.81      0.00
   12   -1    1      0.22      0.00
   13   -1    1      3.53      0.00
   14   -1    1      1.18      0.00
   15   -1    1     -1.49      0.00
   16   -1    1     -0.89      0.00
  -17    0    1      0.45      0.00
  -16    0    1     -0.05      0.00
  -15    0    1     -1.48      0.00
  -14    0    1     -0.94      0.00
  -13    0    1      0.05      0.00
  -12    0    1      0.06      0.00
  -11    0    1     -2.69      0.00
  -10    0    1     -1.39      0.00
   -9    0    1      4.62      0.00
   -8    0    1      0.00      0.00
   -7    0    1     -6.99      0.00
   -6    0    1      5.06      0.00
   -5    0    1     12.32      0.00
   -4    0    1     -7.57      0.00
   -3    0    1      2.06      0.00
   -2    0    1    -48.36      0.00
    1    0    1   -149.18      0.00
    2    0    1     14.97      0.00
    3    0    1     24.94      0.00
    4    0    1      4.05      0.00
    5    0    1     -6.78      0.00
    6    0    1     -1.91      0.00
    7    0    1      5.86      0.00
    8    0    1      3.89      0.00
    9    0    1     -0.65      0.00
   10    0    1      0.77      0.00
   11    0    1      1.47      0.00
   12    0    1     -1.33      0.00
   13    0    1     -2.57      0.00
   14    0    1      2.68      0.00
   15    0    1      2.78      0.00
   16    0    1      0.00      0.00
  -16    1    1     -0.42      0.00
  -15    1    1      2.14      0.00
  -14    1    1     -0.15      0.00
  -13    1    1     -1.07      0.00
  -12    1    1      1.12      0.00
  -11    1    1      0.88      0.00
  -10    1    1     -3.84      0.00
   -9    1    1     -2.04      0.00
   -8    1    1      5.68      0.00
   -7    1    1      2.46      0.00
   -6    1    1      4.75      0.00
   -5    1    1     -3.53      0.00
   -4    1    1    -11.09      0.00
   -3    1    1    -40.12      0.00
   -2    1    1     34.33      0.00
   -1    1    1    -22.52      0.00
    1    1    1    258.93      0.00
    2    1    1     60.33      0.00
    3    1    1    -48.85      0.00
    4    1    1    -35.41      0.00
    5    1    1    -14.23      0.00
    6    1    1      3.36      0.00
    7    1    1      0.99      0.00
    8    1    1      2.43      0.00
    9    1    1     -2.99      0.00
   10    1    1     -3.68      0.00
   11    1    1      1.58      0.00
   12    1    1      3.49      0.00
   13    1    1      0.79      0.00
   14    1    1     -1.53      0.00
   15    1    1     -1.47      0.00
   16    1    1      0.24      0.00
   17    1    1      1.78      0.00
  -16    2    1     -0.18      0.00
  -15    2    1     -1.39      0.00
  -14    2    1      1.59      0.00
  -13    2    1      0.38      0.00
  -12    2    1     -0.62      0.00
  -11    2    1      0.48      0.00
  -10    2    1      0.85      0.00
   -9    2    1     -3.75      0.00
   -8    2    1     -0.62      0.00
   -7    2    1      5.10      0.00
   -6    2    1    -11.02      0.00
   -5    2    1     -9.67      0.00
   -4    2    1    -16.72      0.00
   -3    2    1      0.89      0.00
   -2    2    1     13.78      0.00
   -1    2    1    135.63      0.00
    0    2    1     34.59      0.00
    1    2    1   -189.23      0.00
    2    2    1     55.84      0.00
    3    2    1     39.61      0.00
    4    2    1     32.76      0.00
    5    2    1     30.03      0.00
    6    2    1      2.20      0.00
    7    2    1     -5.85      0.00
    8    2    1     -9.98      0.00
    9    2    1     -9.33      0.00
   10    2    1     -4.78      0.00
   11    2    1      0.37      0.00
   12    2    1      0.60      0.00
   13    2    1     -1.38      0.00
   14    2    1     -1.99      0.00
   15    2    1      1.85      0.00
   16    2    1      3.16      0.00
   17    2    1      1.10      0.00
  -15    3    1     -0.94      0.00
  -14    3    1      0.93      0.00
  -13    3    1      1.08      0.00
  -12    3    1     -5.50      0.00
  -11    3    1     -4.57      0.00
  -10    3    1      0.73      0.00
   -9    3    1      4.38      0.00
   -8    3    1     -0.62      0.00
   -7    3    1     -8.48      0.00
   -6    3    1     -4.26      0.00
   -5    3    1      1.88      0.00
   -4    3    1      7.72      0.00
   -3    3    1    -19.54      0.00
   -2    3    1    -10.09      0.00
   -1    3    1     -1.12      0.00
    0    3    1     17.76      0.00
    1    3    1     51.84      0.00
    2    3    1     24.08      0.00
    3    3    1     87.72      0.00
    4    3    1    -13.11      0.00
    5    3    1    -20.73      0.00
    6    3    1      4.91      0.00
    7    3    1      7.24      0.00
    8    3    1     12.54      0.00
    9    3    1     11.17      0.00
   10    3    1     -3.60      0.00
   11    3    1     -3.61      0.00
   12    3    1      2.17      0.00
   13    3    1      1.08      0.00
   14    3    1     -1.69      0.00
   15    3    1     -1.91      0.00
   16    3    1     -0.65      0.00
   17    3    1      0.66      0.00
  -14    4    1     -1.44      0.00
  -13    4    1     -0.33      0.00
  -12    4    1      3.62      0.00
  -11    4    1     -0.18      0.00
  -10    4    1     -3.37      0.00
   -9    4    1     -1.39      0.00
   -8    4    1      3.02      0.00
   -7    4    1      6.47      0.00
   -6    4    1     -0.86      0.00
   -5    4    1     -5.01      0.00
   -4    4    1     12.34      0.00
   -3    4    1     22.53      0.00
   -2    4    1     -7.50      0.00
   -1    4    1    -27.91      0.00
    0    4    1     11.12      0.00
    1    4    1      5.27      0.00
    2    4    1     -5.32      0.00
    3    4    1    -26.23      0.00
    4    4    1      5.83      0.00
    5    4    1    -10.44      0.00
    6    4    1     -3.28      0.00
    7    4    1     14.68      0.00
    8    4    1      9.83      0.00
    9    4    1     12.61      0.00
   10    4    1      8.58      0.00
   11    4    1     -5.45      0.00
   12    4    1     -1.72      0.00
   13    4    1      2.87      0.00
   14    4    1      0.67      0.00
   15    4    1     -1.30      0.00
   16    4    1      0.41      0.00
   17    4    1      0.62      0.00
   18    4    1      0.17      0.00
  -14    5    1     -0.11      0.00
  -13    5    1      1.17      0.00
  -12    5    1     -0.60      0.00
  -11    5    1      0.86      0.00
  -10    5    1      0.97      0.00
   -9    5    1      0.05      0.00
   -8    5    1      0.72      0.00
   -7    5    1      0.72      0.00
   -6    5    1      4.75      0.00
   -5    5    1     -0.88      0.00
   -4    5    1     -3.23      0.00
   -3    5    1      6.19      0.00
   -2    5    1     -1.68      0.00
   -1    5    1      5.92      0.00
    0    5    1      4.79      0.00
    1    5    1    -16.93      0.00
    2    5    1    -14.55      0.00
    3    5    1     43.20      0.00
    4    5    1     -5.95      0.00
    5    5    1    -17.86      0.00
    6    5    1      4.76      0.00
    7    5    1     10.43      0.00
    8    5    1     12.96      0.00
    9    5    1     -2.79      0.00
   10    5    1      0.17      0.00
   11    5    1      3.76      0.00
   12    5    1     -0.16      0.00
   13    5    1      1.98      0.00
   14    5    1      0.89      0.00
   15    5    1     -1.45      0.00
   16    5    1     -0.60      0.00
   17    5    1      1.38      0.00
   18    5    1      0.44      0.00
  -13    6    1     -0.34      0.00
  -12    6    1      0.88      0.00
  -11    6    1     -2.25      0.00
  -10    6    1     -2.33      0.00
   -9    6    1     -1.94      0.00
   -8    6    1      0.95      0.00
   -7    6    1      2.50      0.00
   -6    6    1      0.32      0.00
   -5    6    1      2.96      0.00
   -4    6    1      0.23      0.00
   -3    6    1      3.10      0.00
   -2    6    1      5.05      0.00
   -1    6    1     -0.13      0.00
    0    6    1     -3.44      0.00
    1    6    1     10.73      0.00
    2    6    1      4.48      0.00
    3    6    1    -10.86      0.00
    4    6    1     43.87      0.00
    5    6    1      3.24      0.00
    6    6    1    -20.64      0.00
    7    6    1    -12.01      0.00
    8    6    1     -4.38      0.00
    9    6    1      9.46      0.00
   10    6    1      6.98      0.00
   11    6    1      2.16      0.00
   12    6    1     -0.26      0.00
   13    6    1      1.86      0.00
   14    6    1      2.34      0.00
   15    6    1     -0.31      0.00
   16    6    1     -2.22      0.00
   17    6    1     -1.87      0.00
   18    6    1     -1.15      0.00
  -12    7    1      0.44      0.00
  -11    7    1      1.10      0.00
  -10    7    1      0.30      0.00
   -9    7    1      1.52      0.00
   -8    7    1     -0.53      0.00
   -7    7    1     -2.34      0.00
   -6    7    1     -3.25      0.00
   -5    7    1     -4.36      0.00
   -4    7    1     -4.63      0.00
   -3    7    1      4.70      0.00
   -2    7    1     18.14      0.00
   -1    7    1     -7.27      0.00
    0    7    1      2.67      0.00
    1    7    1     10.47      0.00
    2    7    1     -9.92      0.00
    3    7    1     -0.89      0.00
    4    7    1     -2.60      0.00
    5    7    1     17.88      0.00
    6    7    1      4.12      0.00
    7    7    1      8.40      0.00
    8    7    1      7.69      0.00
    9    7    1     -0.24      0.00
   10    7    1     -3.51      0.00
   11    7    1      2.31      0.00
   12    7    1      3.53      0.00
   13    7    1      2.07      0.00
   14    7    1      3.99      0.00
   15    7    1     -0.13      0.00
   16    7    1     -1.18      0.00
   17    7    1     -0.74      0.00
   18    7    1     -0.59      0.00
   19    7    1     -0.84      0.00
  -11    8    1      0.00      0.00
  -10    8    1     -1.54      0.00
   -9    8    1     -2.80      0.00
   -8    8    1     -0.90      0.00
   -7    8    1      2.30      0.00
   -6    8    1     -0.96      0.00
   -5    8    1     -3.74      0.00
   -4    8    1     -3.88      0.00
   -3    8    1     -5.80      0.00
   -2    8    1     -1.81      0.00
   -1    8    1     12.46      0.00
    0    8    1     -4.44      0.00
    1    8    1     -5.34      0.00
    2    8    1      6.52      0.00
    3    8    1     -1.05      0.00
    4    8    1     10.36      0.00
    5    8    1      2.13      0.00
    6    8    1      3.39      0.00
    7    8    1      0.79      0.00
    8    8    1      3.97      0.00
    9    8    1      1.84      0.00
   10    8    1      0.42      0.00
   11    8    1     -2.92      0.00
   12    8    1     -0.21      0.00
   13    8    1      0.08      0.00
   14    8    1      3.23      0.00
   15    8    1      4.79      0.00
   16    8    1     -0.95      0.00
   17    8    1     -0.51      0.00
   18    8    1      1.68      0.00
   19    8    1      1.86      0.00
  -10    9    1      2.07      0.00
   -9    9    1      1.13      0.00
   -8    9    1     -0.91      0.00
   -7    9    1      0.35      0.00
   -6    9    1      4.32      0.00
   -5    9    1     -0.11      0.00
   -4    9    1      3.21      0.00
   -3    9    1      2.25      0.00
   -2    9    1      1.75      0.00
   -1    9    1      2.58      0.00
    0    9    1     -3.81      0.00
    1    9    1      1.54      0.00
    2    9    1     11.21      0.00
    3    9    1     -1.00      0.00
    4    9    1     -8.47      0.00
    5    9    1     11.21      0.00
    6    9    1     -1.66      0.00
    7    9    1     -2.46      0.00
    8    9    1      2.23      0.00
    9    9    1      2.51      0.00
   10    9    1      1.46      0.00
   11    9    1     -1.93      0.00
   12    9    1      1.95      0.00
   13    9    1      2.94      0.00
   14    9    1     -2.59      0.00
   15    9    1     -0.06      0.00
   16    9    1      2.71      0.00
   17    9    1      1.32      0.00
   18    9    1      1.26      0.00
   19    9    1      0.35      0.00
   -9   10    1     -1.16      0.00
   -8   10    1     -0.07      0.00
   -7   10    1     -1.46      0.00
   -6   10    1      0.65      0.00
   -5   10    1      4.73      0.00
   -4   10    1     -2.39      0.00
   -3   10    1     -0.51      0.00
   -2   10    1      0.27      0.00
   -1   10    1      2.00      0.00
    0   10    1      7.71      0.00
    1   10    1     -1.81      0.00
    2   10    1     -5.81      0.00
    3   10    1      7.75      0.00
    4   10    1      6.36      0.00
    5   10    1     -8.02      0.00
    6   10    1      1.79      0.00
    7   10    1     -1.96      0.00
    8   10    1      6.07      0.00
    9   10    1      7.61      0.00
   10   10    1      1.99      0.00
   11   10    1      2.67      0.00
   12   10    1     -2.41      0.00
   13   10    1      2.74      0.00
   14   10    1      4.66      0.00
   15   10    1      1.10      0.00
   16   10    1     -0.81      0.00
   17   10    1     -0.66      0.00
   18   10    1     -0.67      0.00
   19   10    1     -0.77      0.00
   -8   11    1     -1.14      0.00
   -7   11    1      0.47      0.00
   -6   11    1      0.25      0.00
   -5   11    1     -0.53      0.00
   -4   11    1      0.69      0.00
   -3   11    1     -0.07      0.00
   -2   11    1     -0.41      0.00
   -1   11    1      0.05      0.00
    0   11    1      2.77      0.00
    1   11    1      0.75      0.00
    2   11    1      0.17      0.00
    3   11    1     -0.74      0.00
    4   11    1      1.22      0.00
    5   11    1     10.09      0.00
    6   11    1      1.74      0.00
    7   11    1     -1.46      0.00
    8   11    1     -5.51      0.00
    9   11    1      1.92      0.00
   10   11    1      5.86      0.00
   11   11    1      3.66      0.00
   12   11    1      2.87      0.00
   13   11    1      1.15      0.00
   14   11    1      2.03      0.00
   15   11    1     -0.02      0.00
   16   11    1      0.09      0.00
   17   11    1     -1.66      0.00
   18   11    1     -0.76      0.00
   19   11    1      1.51      0.00
   -7   12    1      0.03      0.00
   -6   12    1     -0.21      0.00
   -5   12    1      0.74      0.00
   -4   12    1     -0.28      0.00
   -3   12    1     -1.03      0.00
   -2   12    1      3.63      0.00
   -1   12    1      3.39      0.00
    0   12    1     -4.47      0.00
    1   12    1     -2.77      0.00
    2   12    1      2.73      0.00
    3   12    1      3.70      0.00
    4   12    1      0.75      0.00
    5   12    1     -2.84      0.00
    6   12    1      3.00      0.00
    7   12    1      1.29      0.00
    8   12    1      3.13      0.00
    9   12    1      2.17      0.00
   10   12    1      1.08      0.00
   11   12    1      2.29      0.00
   12   12    1      1.71      0.00
   13   12    1     -0.04      0.00
   14   12    1      3.44      0.00
   15   12    1      2.05      0.00
   16   12    1     -2.31      0.00
   17   12    1     -1.22      0.00
   18   12    1      0.07      0.00
   -6   13    1     -0.02      0.00
   -5   13    1      0.46      0.00
   -4   13    1      1.31      0.00
   -3   13    1     -2.24      0.00
   -2   13    1     -3.19      0.00
   -1   13    1      0.29      0.00
    0   13    1      3.59      0.00
    1   13    1      2.96      0.00
    2   13    1     -2.12      0.00
    3   13    1      2.03      0.00
    4   13    1      5.81      0.00
    5   13    1      1.80      0.00
    6   13    1     -1.54      0.00
    7   13    1      0.87      0.00
    8   13    1     -1.53      0.00
    9   13    1      3.67      0.00
   10   13    1      4.05      0.00
   11   13    1     -1.19      0.00
   12   13    1      1.58      0.00
   13   13    1      1.52      0.00
   14   13    1     -0.35      0.00
   15   13    1      2.23      0.00
   16   13    1      0.15      0.00
   17   13    1     -0.42      0.00
   18   13    1     -0.65      0.00
   -5   14    1      0.23      0.00
   -4   14    1      0.79      0.00
   -3   14    1      2.03      0.00
   -2   14    1     -1.30      0.00
   -1   14    1      0.14      0.00
    0   14    1      2.36      0.00
    1   14    1     -1.32      0.00
    2   14    1      0.10      0.00
    3   14    1      0.03      0.00
    4   14    1      0.75      0.00
    5   14    1      3.98      0.00
    6   14    1      3.44      0.00
    7   14    1     -2.02      0.00
    8   14    1      0.08      0.00
    9   14    1     -1.99      0.00
   10   14    1      3.00      0.00
   11   14    1      4.68      0.00
   12   14    1     -1.82      0.00
   13   14    1      0.31      0.00
   14   14    1     -1.04      0.00
   15   14    1     -0.13      0.00
   16   14    1      2.78      0.00
   17   14    1     -0.63      0.00
   18   14    1     -1.15      0.00
   -3   15    1     -0.57      0.00
   -2   15    1     -0.30      0.00
   -1   15    1     -0.58      0.00
    0   15    1     -0.67      0.00
    1   15    1      0.78      0.00
    2   15    1      0.90      0.00
    3   15    1     -1.13      0.00
    4   15    1     -0.82      0.00
    5   15    1      0.17      0.00
    6   15    1      2.09      0.00
    7   15    1      4.90      0.00
    8   15    1      0.01      0.00
    9   15    1      1.84      0.00
   10   15    1     -1.02      0.00
   11   15    1      1.46      0.00
   12   15    1      3.69      0.00
   13   15    1     -1.94      0.00
   14   15    1     -1.10      0.00
   15   15    1     -0.61      0.00
   16   15    1      0.41      0.00
   17   15    1      0.54      0.00
   -1   16    1     -0.14      0.00
    0   16    1      0.92      0.00
    1   16    1      1.26      0.00
    2   16    1     -2.12      0.00
    3   16    1      0.09      0.00
    4   16    1      2.20      0.00
    5   16    1     -0.15      0.00
    6   16    1     -1.28      0.00
    7   16    1      0.52      0.00
    8   16    1      1.46      0.00
    9   16    1     -0.74      0.00
   10   16    1      2.13      0.00
   11   16    1     -0.72      0.00
   12   16    1     -0.13      0.00
   13   16    1      2.70      0.00
   14   16    1      0.53      0.00
   15   16    1     -1.59      0.00
   16   16    1     -2.70      0.00
   17   16    1     -0.71      0.00
    1   17    1     -0.67      0.00
    2   17    1      0.37      0.00
    3   17    1      0.76      0.00
    4   17    1     -1.13      0.00
    5   17    1      0.64      0.00
    6   17    1     -0.09      0.00
    7   17    1     -0.40      0.00
    8   17    1      1.11      0.00
    9   17    1     -0.50      0.00
   10   17    1     -1.40      0.00
   11   17    1      1.45      0.00
   12   17    1     -0.52      0.00
   13   17    1     -1.00      0.00
   14   17    1      0.06      0.00
   15   17    1     -1.36      0.00
   16   17    1     -0.47      0.00
    3   18    1     -0.98      0.00
    4   18    1      1.70      0.00
    5   18    1      1.12      0.00
    6   18    1      0.64      0.00
    7   18    1     -1.00      0.00
    8   18    1     -0.02      0.00
    9   18    1      0.82      0.00
   10   18    1     -0.18      0.00
   11   18    1     -1.42      0.00
   12   18    1      0.20      0.00
   13   18    1      0.41      0.00
   14   18    1      0.15      0.00
    7   19    1      0.27      0.00
    8   19    1     -1.07      0.00
    9   19    1      0.58      0.00
   10   19    1      0.10      0.00
   11   19    1     -0.56      0.00
  -13  -17    2      0.23      0.00
  -12  -17    2      0.03      0.00
  -11  -17    2      1.76      0.00
  -10  -17    2      0.91      0.00
   -9  -17    2     -0.31      0.00
   -8  -17    2      0.33      0.00
   -7  -17    2      0.48      0.00
   -6  -17    2      1.24      0.00
   -5  -17    2      0.22      0.00
   -4  -17    2     -0.16      0.00
  -15  -16    2      1.45      0.00
  -14  -16    2      1.10      0.00
  -13  -16    2     -0.27      0.00
  -12  -16    2     -0.06      0.00
  -11  -16    2     -0.17      0.00
  -10  -16    2      1.36      0.00
   -9  -16    2      0.94      0.00
   -8  -16    2      0.26      0.00
   -7  -16    2      0.20      0.00
   -6  -16    2     -0.46      0.00
   -5  -16    2      0.28      0.00
   -4  -16    2      1.35      0.00
   -3  -16    2      0.50      0.00
   -2  -16    2     -1.11      0.00
  -16  -15    2     -0.22      0.00
  -15  -15    2     -0.67      0.00
  -14  -15    2      0.89      0.00
  -13  -15    2      0.89      0.00
  -12  -15    2     -0.21      0.00
  -11  -15    2     -0.14      0.00
  -10  -15    2     -1.03      0.00
   -9  -15    2      0.67      0.00
   -8  -15    2      2.95      0.00
   -7  -15    2      0.41      0.00
   -6  -15    2     -0.66      0.00
   -5  -15    2      0.87      0.00
   -4  -15    2      1.52      0.00
   -3  -15    2      0.87      0.00
   -2  -15    2     -1.32      0.00
   -1  -15    2     -0.08      0.00
    0  -15    2     -0.99      0.00
    1  -15    2     -0.20      0.00
  -17  -14    2      0.11      0.00
  -16  -14    2     -0.03      0.00
  -15  -14    2      0.61      0.00
  -14  -14    2     -0.92      0.00
  -13  -14    2     -0.25      0.00
  -12  -14    2      2.63      0.00
  -11  -14    2      1.39      0.00
  -10  -14    2      0.97      0.00
   -9  -14    2     -0.57      0.00
   -8  -14    2     -2.31      0.00
   -7  -14    2      2.46      0.00
   -6  -14    2      0.92      0.00
   -5  -14    2     -1.28      0.00
   -4  -14    2     -1.78      0.00
   -3  -14    2      0.98      0.00
   -2  -14    2      2.81      0.00
   -1  -14    2     -3.25      0.00
    0  -14    2      0.78      0.00
    1  -14    2     -0.07      0.00
    2  -14    2     -0.67      0.00
  -17  -13    2      1.51      0.00
  -16  -13    2      3.05      0.00
  -15  -13    2      1.52      0.00
  -14  -13    2      2.04      0.00
  -13  -13    2     -0.10      0.00
  -12  -13    2     -3.39      0.00
  -11  -13    2      2.51      0.00
  -10  -13    2      2.48      0.00
   -9  -13    2     -0.08      0.00
   -8  -13    2      1.58      0.00
   -7  -13    2      0.16      0.00
   -6  -13    2      1.79      0.00
   -5  -13    2      0.97      0.00
   -4  -13    2     -0.33      0.00
   -3  -13    2      0.41      0.00
   -2  -13    2     -0.21      0.00
   -1  -13    2      1.93      0.00
    0  -13    2     -1.02      0.00
    1  -13    2      0.52      0.00
    2  -13    2     -0.41      0.00
    3  -13    2     -1.84      0.00
    4  -13    2     -0.39      0.00
  -18  -12    2      1.65      0.00
  -17  -12    2      0.56      0.00
  -16  -12    2     -2.30      0.00
  -15  -12    2      1.57      0.00
  -14  -12    2      1.13      0.00
  -13  -12    2      1.36      0.00
  -12  -12    2      0.48      0.00
  -11  -12    2     -1.41      0.00
  -10  -12    2      4.43      0.00
   -9  -12    2      4.06      0.00
   -8  -12    2     -1.32      0.00
   -7  -12    2     -0.59      0.00
   -6  -12    2     -2.30      0.00
   -5  -12    2     -0.59      0.00
   -4  -12    2      5.06      0.00
   -3  -12    2     -0.92      0.00
   -2  -12    2      0.45      0.00
   -1  -12    2     -0.07      0.00
    0  -12    2     -0.48      0.00
    1  -12    2      0.96      0.00
    2  -12    2     -0.58      0.00
    3  -12    2     -0.34      0.00
    4  -12    2      0.22      0.00
    5  -12    2     -0.74      0.00
  -18  -11    2     -0.67      0.00
  -17  -11    2     -0.06      0.00
  -16  -11    2     -1.22      0.00
  -15  -11    2     -2.11      0.00
  -14  -11    2      1.58      0.00
  -13  -11    2      3.30      0.00
  -12  -11    2      3.66      0.00
  -11  -11    2     -1.48      0.00
  -10  -11    2     -1.65      0.00
   -9  -11    2      2.55      0.00
   -8  -11    2      1.37      0.00
   -7  -11    2      0.15      0.00
   -6  -11    2      3.05      0.00
   -5  -11    2     -2.29      0.00
   -4  -11    2     -2.44      0.00
   -3  -11    2      7.10      0.00
   -2  -11    2     -0.07      0.00
   -1  -11    2     -1.89      0.00
    0  -11    2     -3.64      0.00
    1  -11    2      0.42      0.00
    2  -11    2      6.02      0.00
    3  -11    2      1.07      0.00
    4  -11    2      0.19      0.00
    5  -11    2     -0.40      0.00
    6  -11    2     -0.42      0.00
    7  -11    2      1.24      0.00
  -18  -10    2     -0.31      0.00
  -17  -10    2      0.80      0.00
  -16  -10    2      2.18      0.00
  -15  -10    2     -0.47      0.00
  -14  -10    2     -0.17      0.00
  -13  -10    2     -0.71      0.00
  -12  -10    2     -0.19      0.00
  -11  -10    2      2.46      0.00
  -10  -10    2      0.85      0.00
   -9  -10    2      0.45      0.00
   -8  -10    2     -0.54      0.00
   -7  -10    2      0.72      0.00
   -6  -10    2      3.18      0.00
   -5  -10    2      5.59      0.00
   -4  -10    2     -3.88      0.00
   -3  -10    2     -3.77      0.00
   -2  -10    2      2.82      0.00
   -1  -10    2      1.50      0.00
    0  -10    2      4.27      0.00
    1  -10    2     -4.92      0.00
    2  -10    2     -4.42      0.00
    3  -10    2      2.23      0.00
    4  -10    2     -1.27      0.00
    5  -10    2      1.87      0.00
    6  -10    2      2.05      0.00
    7  -10    2     -0.54      0.00
    8  -10    2      0.39      0.00
  -19   -9    2      0.71      0.00
  -18   -9    2      1.58      0.00
  -17   -9    2     -1.49      0.00
  -16   -9    2     -0.40      0.00
  -15   -9    2      2.47      0.00
  -14   -9    2     -0.18      0.00
  -13   -9    2     -0.01      0.00
  -12   -9    2     -2.04      0.00
  -11   -9    2     -1.33      0.00
  -10   -9    2      1.17      0.00
   -9   -9    2      8.35      0.00
   -8   -9    2      2.75      0.00
   -7   -9    2     -9.59      0.00
   -6   -9    2     -1.37      0.00
   -5   -9    2      2.76      0.00
   -4   -9    2      3.34      0.00
   -3   -9    2     -1.79      0.00
   -2   -9    2      0.90      0.00
   -1   -9    2      1.83      0.00
    0   -9    2     -4.55      0.00
    1   -9    2     -1.79      0.00
    2   -9    2     -1.37      0.00
    3   -9    2     -2.55      0.00
    4   -9    2     -1.20      0.00
    5   -9    2     -2.28      0.00
    6   -9    2     -1.69      0.00
    7   -9    2      0.48      0.00
    8   -9    2      0.26      0.00
    9   -9    2     -0.40      0.00
  -19   -8    2     -1.12      0.00
  -18   -8    2     -0.27      0.00
  -17   -8    2      0.95      0.00
  -16   -8    2     -2.05      0.00
  -15   -8    2     -0.03      0.00
  -14   -8    2      2.85      0.00
  -13   -8    2      2.69      0.00
  -12   -8    2      2.08      0.00
  -11   -8    2     -4.44      0.00
  -10   -8    2     -5.81      0.00
   -9   -8    2      2.43      0.00
   -8   -8    2     14.15      0.00
   -7   -8    2      3.41      0.00
   -6   -8    2    -10.84      0.00
   -5   -8    2      5.35      0.00
   -4   -8    2     10.87      0.00
   -3   -8    2      5.95      0.00
   -2   -8    2      0.66      0.00
   -1   -8    2     -9.03      0.00
    0   -8    2     -1.84      0.00
    1   -8    2      7.16      0.00
    2   -8    2     -0.01      0.00
    3   -8    2      0.86      0.00
    4   -8    2      3.15      0.00
    5   -8    2     -2.04      0.00
    6   -8    2     -2.77      0.00
    7   -8    2     -4.58      0.00
    8   -8    2     -0.75      0.00
    9   -8    2      1.15      0.00
   10   -8    2      0.65      0.00
  -19   -7    2     -1.90      0.00
  -18   -7    2     -2.14      0.00
  -17   -7    2      0.28      0.00
  -16   -7    2      0.98      0.00
  -15   -7    2     -0.25      0.00
  -14   -7    2      1.16      0.00
  -13   -7    2      1.77      0.00
  -12   -7    2      2.34      0.00
  -11   -7    2      4.01      0.00
  -10   -7    2     -4.10      0.00
   -9   -7    2    -10.96      0.00
   -8   -7    2      9.29      0.00
   -7   -7    2     12.34      0.00
   -6   -7    2     -1.96      0.00
   -5   -7    2     -7.77      0.00
   -4   -7    2     -2.45      0.00
   -3   -7    2     -5.18      0.00
   -2   -7    2     -1.51      0.00
   -1   -7    2     10.81      0.00
    0   -7    2     -2.10      0.00
    1   -7    2     -4.09      0.00
    2   -7    2      2.48      0.00
    3   -7    2      0.93      0.00
    4   -7    2     -0.40      0.00
    5   -7    2      4.01      0.00
    6   -7    2      2.38      0.00
    7   -7    2      2.42      0.00
    8   -7    2     -2.06      0.00
    9   -7    2     -1.12      0.00
   10   -7    2     -0.03      0.00
   11   -7    2      1.18      0.00
  -18   -6    2     -0.12      0.00
  -17   -6    2      0.41      0.00
  -16   -6    2      0.68      0.00
  -15   -6    2     -0.08      0.00
  -14   -6    2      2.28      0.00
  -13   -6    2      0.27      0.00
  -12   -6    2      0.80      0.00
  -11   -6    2      3.68      0.00
  -10   -6    2      5.44      0.00
   -9   -6    2     -2.17      0.00
   -8   -6    2    -11.46      0.00
   -7   -6    2      8.12      0.00
   -6   -6    2     -4.85      0.00
   -5   -6    2     -3.65      0.00
   -4   -6    2      7.31      0.00
   -3   -6    2      1.31      0.00
   -2   -6    2    -11.52      0.00
   -1   -6    2      0.64      0.00
    0   -6    2     12.78      0.00
    1   -6    2      1.20      0.00
    2   -6    2      7.53      0.00
    3   -6    2     -5.31      0.00
    4   -6    2     -1.08      0.00
    5   -6    2      2.23      0.00
    6   -6    2      2.81      0.00
    7   -6    2      0.48      0.00
    8   -6    2      2.15      0.00
    9   -6    2      1.29      0.00
   10   -6    2     -0.89      0.00
   11   -6    2     -1.71      0.00
   12   -6    2      0.93      0.00
  -18   -5    2     -0.96      0.00
  -17   -5    2     -1.61      0.00
  -16   -5    2     -0.30      0.00
  -15   -5    2     -1.00      0.00
  -14   -5    2     -0.08      0.00
  -13   -5    2      7.46      0.00
  -12   -5    2      1.64      0.00
  -11   -5    2     -2.98      0.00
  -10   -5    2      1.87      0.00
   -9   -5    2      4.96      0.00
   -8   -5    2      4.69      0.00
   -7   -5    2      9.56      0.00
   -6   -5    2     10.62      0.00
   -5   -5    2    -12.95      0.00
   -4   -5    2     13.04      0.00
   -3   -5    2     13.60      0.00
   -2   -5    2     -2.07      0.00
   -1   -5    2    -18.35      0.00
    0   -5    2     -7.08      0.00
    1   -5    2      7.83      0.00
    2   -5    2     -8.09      0.00
    3   -5    2      8.77      0.00
    4   -5    2      0.66      0.00
    5   -5    2     -1.41      0.00
    6   -5    2     -2.57      0.00
    7   -5    2     -1.52      0.00
    8   -5    2     -1.98      0.00
    9   -5    2     -0.23      0.00
   10   -5    2      0.70      0.00
   11   -5    2     -0.22      0.00
   12   -5    2     -0.38      0.00
   13   -5    2      0.02      0.00
  -18   -4    2     -0.15      0.00
  -17   -4    2     -0.69      0.00
  -16   -4    2     -1.16      0.00
  -15   -4    2     -0.51      0.00
  -14   -4    2     -0.86      0.00
  -13   -4    2     -2.74      0.00
  -12   -4    2      2.44      0.00
  -11   -4    2      3.10      0.00
  -10   -4    2      0.44      0.00
   -9   -4    2      2.44      0.00
   -8   -4    2      3.41      0.00
   -7   -4    2      9.94      0.00
   -6   -4    2     11.58      0.00
   -5   -4    2    -20.00      0.00
   -4   -4    2    -13.92      0.00
   -3   -4    2     36.45      0.00
   -2   -4    2      7.63      0.00
   -1   -4    2    -11.99      0.00
    0   -4    2     -8.03      0.00
    1   -4    2    -12.89      0.00
    2   -4    2      3.09      0.00
    3   -4    2     -1.99      0.00
    4   -4    2     -4.28      0.00
    5   -4    2     -4.82      0.00
    6   -4    2     -0.48      0.00
    7   -4    2     -0.76      0.00
    8   -4    2     -2.87      0.00
    9   -4    2     -0.65      0.00
   10   -4    2      3.56      0.00
   11   -4    2      0.11      0.00
   12   -4    2     -3.74      0.00
   13   -4    2     -1.91      0.00
  -18   -3    2     -0.14      0.00
  -17   -3    2     -0.06      0.00
  -16   -3    2      1.90      0.00
  -15   -3    2     -0.01      0.00
  -14   -3    2     -1.79      0.00
  -13   -3    2      0.85      0.00
  -12   -3    2     -1.49      0.00
  -11   -3    2     -4.28      0.00
  -10   -3    2      1.29      0.00
   -9   -3    2      3.95      0.00
   -8   -3    2     -3.15      0.00
   -7   -3    2    -11.49      0.00
   -6   -3    2     18.76      0.00
   -5   -3    2     17.52      0.00
   -4   -3    2    -13.72      0.00
   -3   -3    2     39.62      0.00
   -2   -3    2     59.44      0.00
   -1   -3    2     14.54      0.00
    0   -3    2    -17.92      0.00
    1   -3    2     -1.56      0.00
    2   -3    2      4.22      0.00
    3   -3    2      0.41      0.00
    4   -3    2      0.26      0.00
    5   -3    2     -3.92      0.00
    6   -3    2     -3.15      0.00
    7   -3    2      0.13      0.00
    8   -3    2      0.85      0.00
    9   -3    2     -3.17      0.00
   10   -3    2     -1.49      0.00
   11   -3    2      1.17      0.00
   12   -3    2      1.82      0.00
   13   -3    2      0.85      0.00
   14   -3    2     -0.01      0.00
  -17   -2    2     -0.31      0.00
  -16   -2    2     -0.38      0.00
  -15   -2    2      1.20      0.00
  -14   -2    2     -2.56      0.00
  -13   -2    2     -4.61      0.00
  -12   -2    2      1.45      0.00
  -11   -2    2      1.57      0.00
  -10   -2    2     -3.07      0.00
   -9   -2    2      0.11      0.00
   -8   -2    2      2.12      0.00
   -7   -2    2      3.22      0.00
   -6   -2    2     -1.18      0.00
   -5   -2    2     12.35      0.00
   -4   -2    2    -51.03      0.00
   -3   -2    2    -49.36      0.00
   -2   -2    2     25.77      0.00
   -1   -2    2     -5.41      0.00
    0   -2    2     -1.43      0.00
    1   -2    2     -3.51      0.00
    2   -2    2    -11.80      0.00
    3   -2    2      2.32      0.00
    4   -2    2      3.53      0.00
    5   -2    2     -5.23      0.00
    6   -2    2     -1.82      0.00
    7   -2    2      2.17      0.00
    8   -2    2      2.00      0.00
    9   -2    2     -0.77      0.00
   10   -2    2     -3.83      0.00
   11   -2    2     -0.23      0.00
   12   -2    2     -1.54      0.00
   13   -2    2     -0.08      0.00
   14   -2    2      1.88      0.00
   15   -2    2      1.48      0.00
  -17   -1    2      0.14      0.00
  -16   -1    2     -1.00      0.00
  -15   -1    2     -0.08      0.00
  -14   -1    2      3.12      0.00
  -13   -1    2      0.78      0.00
  -12   -1    2     -2.72      0.00
  -11   -1    2      1.01      0.00
  -10   -1    2     -0.20      0.00
   -9   -1    2      2.55      0.00
   -8   -1    2     10.89      0.00
   -7   -1    2      2.15      0.00
   -6   -1    2     -5.84      0.00
   -5   -1    2     10.38      0.00
   -4   -1    2     -7.09      0.00
   -3   -1    2   -116.40      0.00
   -2   -1    2    -24.23      0.00
   -1   -1    2     44.86      0.00
    0   -1    2      3.83      0.00
    1   -1    2     -5.24      0.00
    2   -1    2     -3.60      0.00
    3   -1    2     -0.87      0.00
    4   -1    2     -6.91      0.00
    5   -1    2      0.40      0.00
    6   -1    2     -7.49      0.00
    7   -1    2      1.66      0.00
    8   -1    2      4.56      0.00
    9   -1    2      1.12      0.00
   10   -1    2     -0.41      0.00
   11   -1    2      0.41      0.00
   12   -1    2      0.90      0.00
   13   -1    2     -2.06      0.00
   14   -1    2     -1.28      0.00
   15   -1    2     -0.69      0.00
  -17    0    2     -0.12      0.00
  -16    0    2     -0.95      0.00
  -15    0    2     -1.14      0.00
  -14    0    2     -0.63      0.00
  -13    0    2      1.88      0.00
  -12    0    2      2.70      0.00
  -11    0    2     -1.10      0.00
  -10    0    2     -1.70      0.00
   -9    0    2     -2.83      0.00
   -8    0    2     -0.80      0.00
   -7    0    2      1.84      0.00
   -6    0    2     -4.81      0.00
   -5    0    2    -10.33      0.00
   -4    0    2     44.57      0.00
   -3    0    2     52.69      0.00
   -2    0    2    -28.62      0.00
   -1    0    2     38.06      0.00
    0    0    2    -46.12      0.00
    1    0    2    -29.25      0.00
    2    0    2      1.92      0.00
    3    0    2    -25.52      0.00
    4    0    2     11.56      0.00
    5    0    2     16.56      0.00
    6    0    2      8.21      0.00
    7    0    2    -13.46      0.00
    8    0    2     -5.65      0.00
    9    0    2      2.21      0.00
   10    0    2     -0.14      0.00
   11    0    2     -2.13      0.00
   12    0    2      0.15      0.00
   13    0    2     -2.34      0.00
   14    0    2     -2.61      0.00
   15    0    2      0.28      0.00
   16    0    2      0.42      0.00
  -16    1    2      0.47      0.00
  -15    1    2     -0.45      0.00
  -14    1    2     -1.00      0.00
  -13    1    2     -1.49      0.00
  -12    1    2     -0.07      0.00
  -11    1    2      3.62      0.00
  -10    1    2      0.71      0.00
   -9    1    2     -7.28      0.00
   -8    1    2     -7.24      0.00
   -7    1    2     -0.55      0.00
   -6    1    2     -1.78      0.00
   -5    1    2     -0.48      0.00
   -4    1    2     16.57      0.00
   -3    1    2     36.87      0.00
   -2    1    2      5.31      0.00
   -1    1    2    -58.00      0.00
    0    1    2    -10.44      0.00
    1    1    2    -84.12      0.00
    2    1    2    -13.41      0.00
    3    1    2     71.41      0.00
    4    1    2      1.62      0.00
    5    1    2    -22.20      0.00
    6    1    2     -8.13      0.00
    7    1    2      5.65      0.00
    8    1    2      4.38      0.00
    9    1    2      3.85      0.00
   10    1    2     -0.46      0.00
   11    1    2     -2.21      0.00
   12    1    2      0.01      0.00
   13    1    2      3.23      0.00
   14    1    2     -0.10      0.00
   15    1    2     -1.35      0.00
   16    1    2     -1.14      0.00
  -16    2    2      1.33      0.00
  -15    2    2     -0.83      0.00
  -14    2    2     -0.49      0.00
  -13    2    2      1.40      0.00
  -12    2    2     -0.05      0.00
  -11    2    2     -1.82      0.00
  -10    2    2      0.32      0.00
   -9    2    2     -0.77      0.00
   -8    2    2     -4.94      0.00
   -7    2    2     -2.32      0.00
   -6    2    2      3.51      0.00
   -5    2    2     11.91      0.00
   -4    2    2     -4.84      0.00
   -3    2    2     -3.08      0.00
   -2    2    2    -20.57      0.00
   -1    2    2     26.28      0.00
    0    2    2     10.09      0.00
    1    2    2    -56.50      0.00
    2    2    2    -77.23      0.00
    3    2    2    -67.04      0.00
    4    2    2     10.61      0.00
    5    2    2      3.43      0.00
    6    2    2     -9.35      0.00
    7    2    2      0.46      0.00
    8    2    2     -0.54      0.00
    9    2    2      1.68      0.00
   10    2    2      2.31      0.00
   11    2    2     -1.53      0.00
   12    2    2     -1.08      0.00
   13    2    2      3.31      0.00
   14    2    2      3.66      0.00
   15    2    2     -1.46      0.00
   16    2    2     -2.86      0.00
   17    2    2     -0.69      0.00
  -15    3    2      1.12      0.00
  -14    3    2     -1.77      0.00
  -13    3    2     -0.08      0.00
  -12    3    2      2.68      0.00
  -11    3    2     -0.32      0.00
  -10    3    2     -3.11      0.00
   -9    3    2      0.77      0.00
   -8    3    2      1.52      0.00
   -7    3    2      5.06      0.00
   -6    3    2      8.76      0.00
   -5    3    2    -14.96      0.00
   -4    3    2     -5.24      0.00
   -3    3    2     -7.61      0.00
   -2    3    2     -0.07      0.00
   -1    3    2    -59.98      0.00
    0    3    2     10.21      0.00
    1    3    2     44.89      0.00
    2    3    2    -64.13      0.00
    3    3    2    -30.67      0.00
    4    3    2    -30.11      0.00
    5    3    2     25.14      0.00
    6    3    2     14.11      0.00
    7    3    2     -9.95      0.00
    8    3    2     -9.24      0.00
    9    3    2     -5.46      0.00
   10    3    2      2.18      0.00
   11    3    2      0.65      0.00
   12    3    2     -2.90      0.00
   13    3    2     -3.01      0.00
   14    3    2      0.27      0.00
   15    3    2      1.30      0.00
   16    3    2      0.69      0.00
   17    3    2     -0.65      0.00
  -15    4    2      0.47      0.00
  -14    4    2      0.99      0.00
  -13    4    2     -0.04      0.00
  -12    4    2      1.49      0.00
  -11    4    2      2.23      0.00
  -10    4    2     -0.71      0.00
   -9    4    2     -5.54      0.00
   -8    4    2     -2.75      0.00
   -7    4    2     -0.95      0.00
   -6    4    2     -2.12      0.00
   -5    4    2      0.54      0.00
   -4    4    2    -17.31      0.00
   -3    4    2     -4.39      0.00
   -2    4    2    -17.04      0.00
   -1    4    2      3.50      0.00
    0    4    2    -12.46      0.00
    1    4    2      0.64      0.00
    2    4    2     27.81      0.00
    3    4    2     26.84      0.00
    4    4    2     60.30      0.00
    5    4    2    -21.67      0.00
    6    4    2    -21.89      0.00
    7    4    2    -14.12      0.00
    8    4    2     -8.89      0.00
    9    4    2     -1.47      0.00
   10    4    2      2.90      0.00
   11    4    2      2.94      0.00
   12    4    2     -2.20      0.00
   13    4    2     -3.00      0.00
   14    4    2     -1.41      0.00
   15    4    2      0.34      0.00
   16    4    2     -0.14      0.00
   17    4    2     -1.15      0.00
   18    4    2     -2.73      0.00
  -14    5    2      1.10      0.00
  -13    5    2     -0.96      0.00
  -12    5    2     -2.05      0.00
  -11    5    2      1.59      0.00
  -10    5    2      2.42      0.00
   -9    5    2     -0.35      0.00
   -8    5    2     -4.20      0.00
   -7    5    2     -7.33      0.00
   -6    5    2     -1.22      0.00
   -5    5    2      2.87      0.00
   -4    5    2     -6.82      0.00
   -3    5    2     -7.43      0.00
   -2    5    2     26.13      0.00
   -1    5    2     -0.03      0.00
    0    5    2    -28.06      0.00
    1    5    2     -9.61      0.00
    2    5    2      3.44      0.00
    3    5    2    -31.94      0.00
    4    5    2    -33.62      0.00
    5    5    2     22.38      0.00
    6    5    2      0.72      0.00
    7    5    2      0.10      0.00
    8    5    2      3.01      0.00
    9    5    2     -5.57      0.00
   10    5    2     -2.89      0.00
   11    5    2      1.61      0.00
   12    5    2     -1.04      0.00
   13    5    2     -1.02      0.00
   14    5    2      2.21      0.00
   15    5    2      1.09      0.00
   16    5    2     -1.43      0.00
   17    5    2     -0.37      0.00
   18    5    2      1.19      0.00
  -13    6    2     -0.68      0.00
  -12    6    2      0.40      0.00
  -11    6    2     -0.23      0.00
  -10    6    2      1.26      0.00
   -9    6    2      0.31      0.00
   -8    6    2     -2.20      0.00
   -7    6    2     -0.18      0.00
   -6    6    2     -2.63      0.00
   -5    6    2      1.31      0.00
   -4    6    2      0.79      0.00
   -3    6    2    -14.45      0.00
   -2    6    2    -11.40      0.00
   -1    6    2      5.48      0.00
    0    6    2      3.19      0.00
    1    6    2      8.88      0.00
    2    6    2     -5.28      0.00
    3    6    2    -13.23      0.00
    4    6    2     -0.89      0.00
    5    6    2     -4.79      0.00
    6    6    2      4.99      0.00
    7    6    2     -6.45      0.00
    8    6    2     -6.83      0.00
    9    6    2      7.85      0.00
   10    6    2     -2.40      0.00
   11    6    2     -0.40      0.00
   12    6    2      4.90      0.00
   13    6    2     -0.46      0.00
   14    6    2     -1.28      0.00
   15    6    2      1.93      0.00
   16    6    2      1.19      0.00
   17    6    2     -0.94      0.00
   18    6    2      0.25      0.00
  -12    7    2     -0.43      0.00
  -11    7    2     -0.19      0.00
  -10    7    2     -1.02      0.00
   -9    7    2      1.83      0.00
   -8    7    2      0.09      0.00
   -7    7    2      0.48      0.00
   -6    7    2      2.70      0.00
   -5    7    2     -0.26      0.00
   -4    7    2      3.19      0.00
   -3    7    2     -4.91      0.00
   -2    7    2    -12.52      0.00
   -1    7    2      2.32      0.00
    0    7    2     12.25      0.00
    1    7    2    -13.91      0.00
    2    7    2      2.79      0.00
    3    7    2      4.63      0.00
    4    7    2    -17.39      0.00
    5    7    2     -0.47      0.00
    6    7    2     -6.01      0.00
    7    7    2     -8.15      0.00
    8    7    2    -10.86      0.00
    9    7    2     -9.27      0.00
   10    7    2      6.19      0.00
   11    7    2      0.80      0.00
   12    7    2     -0.49      0.00
   13    7    2     -0.64      0.00
   14    7    2     -1.53      0.00
   15    7    2      0.55      0.00
   16    7    2      2.01      0.00
   17    7    2     -0.08      0.00
   18    7    2     -2.15      0.00
  -12    8    2     -0.36      0.00
  -11    8    2      0.05      0.00
  -10    8    2      0.19      0.00
   -9    8    2     -0.82      0.00
   -8    8    2      2.84      0.00
   -7    8    2      0.60      0.00
   -6    8    2      2.87      0.00
   -5    8    2      2.60      0.00
   -4    8    2     -0.59      0.00
   -3    8    2      2.16      0.00
   -2    8    2     -2.13      0.00
   -1    8    2      2.24      0.00
    0    8    2     -7.79      0.00
    1    8    2      8.98      0.00
    2    8    2      8.03      0.00
    3    8    2     -1.16      0.00
    4    8    2     -4.51      0.00
    5    8    2    -10.31      0.00
    6    8    2     -1.06      0.00
    7    8    2     -2.86      0.00
    8    8    2      2.62      0.00
    9    8    2      1.32      0.00
   10    8    2     -0.79      0.00
   11    8    2     -3.17      0.00
   12    8    2     -5.99      0.00
   13    8    2      0.30      0.00
   14    8    2      1.29      0.00
   15    8    2      2.81      0.00
   16    8    2      1.97      0.00
   17    8    2      0.60      0.00
   18    8    2     -1.09      0.00
   19    8    2     -0.72      0.00
  -11    9    2     -1.46      0.00
  -10    9    2     -0.74      0.00
   -9    9    2     -0.24      0.00
   -8    9    2     -2.77      0.00
   -7    9    2     -4.29      0.00
   -6    9    2     -3.93      0.00
   -5    9    2      1.53      0.00
   -4    9    2      1.58      0.00
   -3    9    2     -2.02      0.00
   -2    9    2     -3.60      0.00
   -1    9    2     -8.40      0.00
    0    9    2      8.46      0.00
    1    9    2     -6.56      0.00
    2    9    2     -7.33      0.00
    3    9    2      5.35      0.00
    4    9    2      5.30      0.00
    5    9    2      6.60      0.00
    6    9    2      3.20      0.00
    7    9    2     -3.95      0.00
    8    9    2     -8.83      0.00
    9    9    2     -3.21      0.00
   10    9    2     -2.11      0.00
   11    9    2      3.91      0.00
   12    9    2      1.64      0.00
   13    9    2     -2.08      0.00
   14    9    2     -1.71      0.00
   15    9    2     -1.76      0.00
   16    9    2      2.16      0.00
   17    9    2      0.62      0.00
   18    9    2      0.10      0.00
   19    9    2      0.77      0.00
  -10   10    2      0.50      0.00
   -9   10    2      0.93      0.00
   -8   10    2      1.90      0.00
   -7   10    2      0.90      0.00
   -6   10    2     -3.19      0.00
   -5   10    2     -4.22      0.00
   -4   10    2     -3.34      0.00
   -3   10    2      1.75      0.00
   -2   10    2     -1.54      0.00
   -1   10    2     -2.24      0.00
    0   10    2     -2.09      0.00
    1   10    2      1.57      0.00
    2   10    2     -7.50      0.00
    3   10    2     -1.47      0.00
    4   10    2     -1.91      0.00
    5   10    2     -7.62      0.00
    6   10    2      6.72      0.00
    7   10    2      5.87      0.00
    8   10    2     -4.32      0.00
    9   10    2     -6.04      0.00
   10   10    2     -1.95      0.00
   11   10    2     -1.07      0.00
   12   10    2     -2.76      0.00
   13   10    2     -0.64      0.00
   14   10    2      2.28      0.00
   15   10    2     -0.67      0.00
   16   10    2     -2.77      0.00
   17   10    2      1.31      0.00
   18   10    2      0.94      0.00
   19   10    2     -0.42      0.00
   -9   11    2      1.22      0.00
   -8   11    2     -0.23      0.00
   -7   11    2      0.87      0.00
   -6   11    2      0.17      0.00
   -5   11    2     -0.76      0.00
   -4   11    2      2.04      0.00
   -3   11    2     -4.19      0.00
   -2   11    2      0.01      0.00
   -1   11    2     -0.78      0.00
    0   11    2     -2.32      0.00
    1   11    2      3.74      0.00
    2   11    2      4.82      0.00
    3   11    2    -10.62      0.00
    4   11    2     -2.27      0.00
    5   11    2      4.20      0.00
    6   11    2     -6.10      0.00
    7   11    2      2.59      0.00
    8   11    2      2.53      0.00
    9   11    2     -2.46      0.00
   10   11    2     -3.68      0.00
   11   11    2     -2.15      0.00
   12   11    2      2.77      0.00
   13   11    2     -4.81      0.00
   14   11    2     -2.03      0.00
   15   11    2      4.43      0.00
   16   11    2      4.35      0.00
   17   11    2     -0.89      0.00
   18   11    2     -1.35      0.00
   19   11    2     -0.83      0.00
   -8   12    2     -0.12      0.00
   -7   12    2     -2.18      0.00
   -6   12    2     -0.12      0.00
   -5   12    2      1.27      0.00
   -4   12    2      0.60      0.00
   -3   12    2      2.64      0.00
   -2   12    2     -1.99      0.00
   -1   12    2      1.21      0.00
    0   12    2      1.72      0.00
    1   12    2     -0.31      0.00
    2   12    2     -3.28      0.00
    3   12    2      1.30      0.00
    4   12    2     -3.52      0.00
    5   12    2     -3.41      0.00
    6   12    2      3.45      0.00
    7   12    2     -1.65      0.00
    8   12    2     -0.62      0.00
    9   12    2     -0.19      0.00
   10   12    2     -0.40      0.00
   11   12    2     -0.82      0.00
   12   12    2     -0.44      0.00
   13   12    2      3.22      0.00
   14   12    2     -2.66      0.00
   15   12    2      0.06      0.00
   16   12    2      3.14      0.00
   17   12    2      5.97      0.00
   18   12    2      1.42      0.00
   19   12    2     -1.02      0.00
   -6   13    2      0.30      0.00
   -5   13    2     -1.90      0.00
   -4   13    2      0.51      0.00
   -3   13    2      2.14      0.00
   -2   13    2      0.04      0.00
   -1   13    2     -2.38      0.00
    0   13    2      2.80      0.00
    1   13    2     -0.08      0.00
    2   13    2     -1.36      0.00
    3   13    2     -0.84      0.00
    4   13    2     -0.67      0.00
    5   13    2     -2.99      0.00
    6   13    2     -0.99      0.00
    7   13    2      3.18      0.00
    8   13    2     -0.44      0.00
    9   13    2     -2.09      0.00
   10   13    2     -0.14      0.00
   11   13    2      1.11      0.00
   12   13    2      1.00      0.00
   13   13    2      0.78      0.00
   14   13    2      0.82      0.00
   15   13    2     -1.31      0.00
   16   13    2      0.43      0.00
   17   13    2     -0.63      0.00
   18   13    2      1.54      0.00
   -5   14    2      0.55      0.00
   -4   14    2     -1.22      0.00
   -3   14    2     -0.54      0.00
   -2   14    2      0.30      0.00
   -1   14    2     -0.97      0.00
    0   14    2     -3.55      0.00
    1   14    2      1.79      0.00
    2   14    2      4.16      0.00
    3   14    2     -1.55      0.00
    4   14    2     -0.72      0.00
    5   14    2      1.14      0.00
    6   14    2     -2.57      0.00
    7   14    2      0.39      0.00
    8   14    2      2.59      0.00
    9   14    2     -0.83      0.00
   10   14    2     -1.18      0.00
   11   14    2     -0.20      0.00
   12   14    2     -0.47      0.00
   13   14    2      2.99      0.00
   14   14    2      2.46      0.00
   15   14    2     -0.05      0.00
   16   14    2     -0.50      0.00
   17   14    2      0.04      0.00
   18   14    2     -0.20      0.00
   -4   15    2     -0.30      0.00
   -3   15    2     -0.15      0.00
   -2   15    2      1.99      0.00
   -1   15    2     -0.29      0.00
    0   15    2     -0.53      0.00
    1   15    2      0.29      0.00
    2   15    2     -0.88      0.00
    3   15    2      1.17      0.00
    4   15    2     -0.32      0.00
    5   15    2     -0.58      0.00
    6   15    2      0.66      0.00
    7   15    2     -1.81      0.00
    8   15    2     -1.17      0.00
    9   15    2      1.88      0.00
   10   15    2     -0.42      0.00
   11   15    2     -0.29      0.00
   12   15    2      1.49      0.00
   13   15    2      0.17      0.00
   14   15    2      3.84      0.00
   15   15    2      1.09      0.00
   16   15    2      0.24      0.00
   17   15    2      2.31      0.00
   18   15    2      0.80      0.00
   -2   16    2     -1.67      0.00
   -1   16    2     -0.31      0.00
    0   16    2     -0.61      0.00
    1   16    2     -1.71      0.00
    2   16    2     -0.66      0.00
    3   16    2      0.82      0.00
    4   16    2      1.10      0.00
    5   16    2      1.26      0.00
    6   16    2     -0.13      0.00
    7   16    2      0.69      0.00
    8   16    2      2.60      0.00
    9   16    2     -0.19      0.00
   10   16    2      1.25      0.00
   11   16    2      0.80      0.00
   12   16    2      0.66      0.00
   13   16    2      0.64      0.00
   14   16    2     -1.03      0.00
   15   16    2      2.58      0.00
   16   16    2      0.92      0.00
   17   16    2     -0.22      0.00
    0   17    2     -1.14      0.00
    1   17    2      0.67      0.00
    2   17    2      1.71      0.00
    3   17    2     -2.76      0.00
    4   17    2     -2.09      0.00
    5   17    2      0.50      0.00
    6   17    2      2.09      0.00
    7   17    2     -0.18      0.00
    8   17    2     -0.52      0.00
    9   17    2      0.69      0.00
   10   17    2     -0.62      0.00
   11   17    2      1.70      0.00
   12   17    2      0.89      0.00
   13   17    2      0.92      0.00
   14   17    2      2.15      0.00
   15   17    2      1.66      0.00
   16   17    2      0.31      0.00
    2   18    2     -0.46      0.00
    3   18    2      1.81      0.00
    4   18    2      0.11      0.00
    5   18    2     -1.83      0.00
    6   18    2     -0.04      0.00
    7   18    2      1.28      0.00
    8   18    2     -0.67      0.00
    9   18    2      1.10      0.00
   10   18    2      1.16      0.00
   11   18    2     -0.63      0.00
   12   18    2      1.26      0.00
   13   18    2     -0.16      0.00
   14   18    2     -0.75      0.00
   15   18    2     -0.40      0.00
    5   19    2      0.34      0.00
    6   19    2     -0.11      0.00
    7   19    2      0.61      0.00
    8   19    2      0.40      0.00
    9   19    2     -1.29      0.00
   10   19    2      0.39      0.00
   11   19    2      1.70      0.00
   12   19    2      0.44      0.00
   13   19    2      1.41      0.00
  -11  -17    3     -1.41      0.00
  -10  -17    3     -1.01      0.00
   -9  -17    3     -0.01      0.00
   -8  -17    3     -0.84      0.00
   -7  -17    3     -0.74      0.00
  -14  -16    3     -0.52      0.00
  -13  -16    3      1.05      0.00
  -12  -16    3      1.17      0.00
  -11  -16    3     -0.67      0.00
  -10  -16    3      0.51      0.00
   -9  -16    3      0.71      0.00
   -8  -16    3      0.29      0.00
   -7  -16    3      0.19      0.00
   -6  -16    3      0.04      0.00
   -5  -16    3     -0.11      0.00
   -4  -16    3     -0.43      0.00
   -3  -16    3     -0.14      0.00
  -15  -15    3     -0.56      0.00
  -14  -15    3      0.90      0.00
  -13  -15    3     -0.51      0.00
  -12  -15    3     -0.20      0.00
  -11  -15    3      1.72      0.00
  -10  -15    3     -0.54      0.00
   -9  -15    3     -0.86      0.00
   -8  -15    3     -1.16      0.00
   -7  -15    3      0.00      0.00
   -6  -15    3      0.44      0.00
   -5  -15    3     -0.42      0.00
   -4  -15    3     -1.64      0.00
   -3  -15    3     -1.86      0.00
   -2  -15    3      0.78      0.00
   -1  -15    3     -0.06      0.00
    0  -15    3      0.79      0.00
  -16  -14    3     -0.28      0.00
  -15  -14    3      0.59      0.00
  -14  -14    3     -2.35      0.00
  -13  -14    3     -0.38      0.00
  -12  -14    3     -1.45      0.00
  -11  -14    3     -0.66      0.00
  -10  -14    3      3.60      0.00
   -9  -14    3      1.24      0.00
   -8  -14    3     -1.09      0.00
   -7  -14    3     -1.28      0.00
   -6  -14    3     -0.64      0.00
   -5  -14    3      1.58      0.00
   -4  -14    3      1.27      0.00
   -3  -14    3      0.01      0.00
   -2  -14    3      0.04      0.00
   -1  -14    3      0.86      0.00
    0  -14    3     -1.00      0.00
    1  -14    3     -0.21      0.00
  -17  -13    3      0.03      0.00
  -16  -13    3     -2.17      0.00
  -15  -13    3     -2.97      0.00
  -14  -13    3      2.17      0.00
  -13  -13    3      1.38      0.00
  -12  -13    3      0.66      0.00
  -11  -13    3     -3.03      0.00
  -10  -13    3     -4.35      0.00
   -9  -13    3      2.39      0.00
   -8  -13    3      3.92      0.00
   -7  -13    3     -0.18      0.00
   -6  -13    3      0.27      0.00
   -5  -13    3     -1.93      0.00
   -4  -13    3      1.88      0.00
   -3  -13    3     -0.18      0.00
   -2  -13    3     -0.61      0.00
   -1  -13    3      2.40      0.00
    0  -13    3     -1.35      0.00
    1  -13    3     -1.72      0.00
    2  -13    3     -0.94      0.00
    3  -13    3      0.69      0.00
  -18  -12    3     -1.54      0.00
  -17  -12    3      0.32      0.00
  -16  -12    3      1.71      0.00
  -15  -12    3      0.73      0.00
  -14  -12    3     -3.14      0.00
  -13  -12    3      0.54      0.00
  -12  -12    3      0.81      0.00
  -11  -12    3     -2.26      0.00
  -10  -12    3     -1.90      0.00
   -9  -12    3     -1.52      0.00
   -8  -12    3      0.13      0.00
   -7  -12    3      4.42      0.00
   -6  -12    3      3.31      0.00
   -5  -12    3      2.86      0.00
   -4  -12    3     -3.07      0.00
   -3  -12    3      0.52      0.00
   -2  -12    3      0.36      0.00
   -1  -12    3      0.59      0.00
    0  -12    3      4.27      0.00
    1  -12    3     -0.28      0.00
    2  -12    3      0.24      0.00
    3  -12    3      0.16      0.00
    4  -12    3     -0.27      0.00
    5  -12    3      0.48      0.00
  -18  -11    3      0.14      0.00
  -17  -11    3      0.18      0.00
  -16  -11    3      1.71      0.00
  -15  -11    3     -0.17      0.00
  -14  -11    3      0.50      0.00
  -13  -11    3     -1.63      0.00
  -12  -11    3      2.64      0.00
  -11  -11    3      2.23      0.00
  -10  -11    3     -3.40      0.00
   -9  -11    3     -0.98      0.00
   -8  -11    3      1.98      0.00
   -7  -11    3     -2.39      0.00
   -6  -11    3     -0.19      0.00
   -5  -11    3      1.00      0.00
   -4  -11    3      1.56      0.00
   -3  -11    3      1.11      0.00
   -2  -11    3     -0.69      0.00
   -1  -11    3     -0.34      0.00
    0  -11    3      1.57      0.00
    1  -11    3      0.92      0.00
    2  -11    3     -1.92      0.00
    3  -11    3     -0.55      0.00
    4  -11    3      0.23      0.00
    5  -11    3      0.08      0.00
    6  -11    3     -0.46      0.00
  -18  -10    3     -0.05      0.00
  -17  -10    3     -1.07      0.00
  -16  -10    3     -1.23      0.00
  -15  -10    3      0.82      0.00
  -14  -10    3      0.07      0.00
  -13  -10    3      0.98      0.00
  -12  -10    3     -0.08      0.00
  -11  -10    3      6.22      0.00
  -10  -10    3      1.57      0.00
   -9  -10    3     -3.56      0.00
   -8  -10    3     -0.49      0.00
   -7  -10    3      0.26      0.00
   -6  -10    3     -2.07      0.00
   -5  -10    3      4.98      0.00
   -4  -10    3      3.48      0.00
   -3  -10    3     -1.84      0.00
   -2  -10    3      1.63      0.00
   -1  -10    3     -2.97      0.00
    0  -10    3     -1.48      0.00
    1  -10    3      0.42      0.00
    2  -10    3     -0.21      0.00
    3  -10    3      2.45      0.00
    4  -10    3      0.85      0.00
    5  -10    3      0.31      0.00
    6  -10    3      0.21      0.00
    7  -10    3     -0.71      0.00
  -18   -9    3     -0.27      0.00
  -17   -9    3      0.08      0.00
  -16   -9    3      0.18      0.00
  -15   -9    3      1.06      0.00
  -14   -9    3      0.41      0.00
  -13   -9    3     -0.08      0.00
  -12   -9    3      0.46      0.00
  -11   -9    3     -1.95      0.00
  -10   -9    3      3.13      0.00
   -9   -9    3      0.88      0.00
   -8   -9    3      2.31      0.00
   -7   -9    3      3.67      0.00
   -6   -9    3     -2.14      0.00
   -5   -9    3     -6.03      0.00
   -4   -9    3      5.77      0.00
   -3   -9    3      2.55      0.00
   -2   -9    3      1.01      0.00
   -1   -9    3      6.25      0.00
    0   -9    3     -0.17      0.00
    1   -9    3      4.72      0.00
    2   -9    3      1.02      0.00
    3   -9    3     -5.20      0.00
    4   -9    3      1.13      0.00
    5   -9    3     -0.05      0.00
    6   -9    3      1.60      0.00
    7   -9    3      2.29      0.00
    8   -9    3     -0.81      0.00
  -18   -8    3      1.21      0.00
  -17   -8    3      1.72      0.00
  -16   -8    3     -1.04      0.00
  -15   -8    3     -3.96      0.00
  -14   -8    3     -1.50      0.00
  -13   -8    3     -0.45      0.00
  -12   -8    3      0.74      0.00
  -11   -8    3      3.33      0.00
  -10   -8    3     -0.94      0.00
   -9   -8    3     -8.43      0.00
   -8   -8    3     -1.09      0.00
   -7   -8    3      8.75      0.00
   -6   -8    3     -0.72      0.00
   -5   -8    3     -8.24      0.00
   -4   -8    3     -8.96      0.00
   -3   -8    3      8.67      0.00
   -2   -8    3      4.49      0.00
   -1   -8    3      2.99      0.00
    0   -8    3      3.60      0.00
    1   -8    3     -4.75      0.00
    2   -8    3      0.10      0.00
    3   -8    3      1.90      0.00
    4   -8    3     -2.59      0.00
    5   -8    3      2.85      0.00
    6   -8    3      2.11      0.00
    7   -8    3      0.16      0.00
    8   -8    3      0.64      0.00
    9   -8    3      0.02      0.00
  -18   -7    3      0.17      0.00
  -17   -7    3     -0.40      0.00
  -16   -7    3      2.68      0.00
  -15   -7    3      1.34      0.00
  -14   -7    3     -0.52      0.00
  -13   -7    3     -1.49      0.00
  -12   -7    3     -3.04      0.00
  -11   -7    3     -0.57      0.00
  -10   -7    3      6.47      0.00
   -9   -7    3      0.59      0.00
   -8   -7    3    -14.70      0.00
   -7   -7    3      3.06      0.00
   -6   -7    3     16.70      0.00
   -5   -7    3      1.93      0.00
   -4   -7    3      0.80      0.00
   -3   -7    3     -0.70      0.00
   -2   -7    3      7.10      0.00
   -1   -7    3      0.38      0.00
    0   -7    3     -6.96      0.00
    1   -7    3     -5.01      0.00
    2   -7    3      5.71      0.00
    3   -7    3      3.96      0.00
    4   -7    3     -1.46      0.00
    5   -7    3     -5.04      0.00
    6   -7    3     -1.93      0.00
    7   -7    3      1.24      0.00
    8   -7    3     -0.99      0.00
    9   -7    3     -0.74      0.00
   10   -7    3      0.28      0.00
  -18   -6    3     -0.73      0.00
  -17   -6    3     -1.53      0.00
  -16   -6    3     -0.90      0.00
  -15   -6    3      1.65      0.00
  -14   -6    3     -0.06      0.00
  -13   -6    3      1.08      0.00
  -12   -6    3      0.31      0.00
  -11   -6    3     -2.22      0.00
  -10   -6    3      2.86      0.00
   -9   -6    3     10.78      0.00
   -8   -6    3     -7.25      0.00
   -7   -6    3    -10.55      0.00
   -6   -6    3     11.67      0.00
   -5   -6    3      9.88      0.00
   -4   -6    3     -5.77      0.00
   -3   -6    3     -0.29      0.00
   -2   -6    3     -3.82      0.00
   -1   -6    3      0.40      0.00
    0   -6    3      8.42      0.00
    1   -6    3      4.75      0.00
    2   -6    3     -6.38      0.00
    3   -6    3     -1.34      0.00
    4   -6    3      1.60      0.00
    5   -6    3     -0.79      0.00
    6   -6    3     -4.11      0.00
    7   -6    3     -2.64      0.00
    8   -6    3      2.02      0.00
    9   -6    3     -0.14      0.00
   10   -6    3     -0.42      0.00
   11   -6    3      0.13      0.00
  -18   -5    3      3.38      0.00
  -17   -5    3      0.78      0.00
  -16   -5    3     -0.80      0.00
  -15   -5    3     -1.97      0.00
  -14   -5    3     -1.44      0.00
  -13   -5    3      1.59      0.00
  -12   -5    3      4.21      0.00
  -11   -5    3      1.33      0.00
  -10   -5    3     -3.18      0.00
   -9   -5    3      2.71      0.00
   -8   -5    3      9.82      0.00
   -7   -5    3    -17.23      0.00
   -6   -5    3     -2.31      0.00
   -5   -5    3      8.50      0.00
   -4   -5    3     -0.81      0.00
   -3   -5    3     -3.71      0.00
   -2   -5    3     11.06      0.00
   -1   -5    3      1.60      0.00
    0   -5    3     -1.97      0.00
    1   -5    3     -0.88      0.00
    2   -5    3     -2.53      0.00
    3   -5    3      5.85      0.00
    4   -5    3      1.21      0.00
    5   -5    3      1.94      0.00
    6   -5    3      4.94      0.00
    7   -5    3      2.79      0.00
    8   -5    3     -2.02      0.00
    9   -5    3     -1.67      0.00
   10   -5    3      0.02      0.00
   11   -5    3      0.79      0.00
   12   -5    3     -0.40      0.00
  -18   -4    3      0.24      0.00
  -17   -4    3      3.27      0.00
  -16   -4    3      1.10      0.00
  -15   -4    3      1.10      0.00
  -14   -4    3     -1.86      0.00
  -13   -4    3     -4.78      0.00
  -12   -4    3      1.93      0.00
  -11   -4    3      3.21      0.00
  -10   -4    3     -1.24      0.00
   -9   -4    3      2.67      0.00
   -8   -4    3     10.92      0.00
   -7   -4    3     11.17      0.00
   -6   -4    3     -1.69      0.00
   -5   -4    3     12.27      0.00
   -4   -4    3    -21.52      0.00
   -3   -4    3    -13.95      0.00
   -2   -4    3     -4.59      0.00
   -1   -4    3     16.32      0.00
    0   -4    3      8.66      0.00
    1   -4    3      1.12      0.00
    2   -4    3      0.92      0.00
    3   -4    3     -8.23      0.00
    4   -4    3     10.00      0.00
    5   -4    3      5.46      0.00
    6   -4    3     -0.41      0.00
    7   -4    3      0.50      0.00
    8   -4    3      3.76      0.00
    9   -4    3      0.14      0.00
   10   -4    3     -1.61      0.00
   11   -4    3      0.43      0.00
   12   -4    3      2.38      0.00
   13   -4    3      0.83      0.00
  -18   -3    3     -0.76      0.00
  -17   -3    3     -1.26      0.00
  -16   -3    3      0.50      0.00
  -15   -3    3      0.80      0.00
  -14   -3    3      3.68      0.00
  -13   -3    3      1.75      0.00
  -12   -3    3     -3.50      0.00
  -11   -3    3      1.23      0.00
  -10   -3    3      1.34      0.00
   -9   -3    3     -5.29      0.00
   -8   -3    3      5.16      0.00
   -7   -3    3      9.99      0.00
   -6   -3    3      3.35      0.00
   -5   -3    3     20.30      0.00
   -4   -3    3     11.00      0.00
   -3   -3    3    -49.43      0.00
   -2   -3    3     -4.24      0.00
   -1   -3    3     -6.48      0.00
    0   -3    3     -1.79      0.00
    1   -3    3      7.21      0.00
    2   -3    3      1.56      0.00
    3   -3    3      3.11      0.00
    4   -3    3     -3.60      0.00
    5   -3    3      0.53      0.00
    6   -3    3     -1.33      0.00
    7   -3    3     -1.04      0.00
    8   -3    3      3.54      0.00
    9   -3    3      3.91      0.00
   10   -3    3     -1.31      0.00
   11   -3    3      0.82      0.00
   12   -3    3      0.87      0.00
   13   -3    3     -0.70      0.00
   14   -3    3     -0.70      0.00
  -18   -2    3      0.82      0.00
  -17   -2    3      0.06      0.00
  -16   -2    3     -1.26      0.00
  -15   -2    3      1.39      0.00
  -14   -2    3      2.06      0.00
  -13   -2    3      2.91      0.00
  -12   -2    3      3.11      0.00
  -11   -2    3      0.64      0.00
  -10   -2    3     -0.11      0.00
   -9   -2    3     -1.50      0.00
   -8   -2    3    -10.20      0.00
   -7   -2    3     -3.32      0.00
   -6   -2    3     -6.82      0.00
   -5   -2    3     34.83      0.00
   -4   -2    3    102.33      0.00
   -3   -2    3     33.39      0.00
   -2   -2    3    -34.37      0.00
   -1   -2    3     20.25      0.00
    0   -2    3      8.40      0.00
    1   -2    3    -15.43      0.00
    2   -2    3    -10.95      0.00
    3   -2    3      3.15      0.00
    4   -2    3      5.54      0.00
    5   -2    3      6.30      0.00
    6   -2    3      2.60      0.00
    7   -2    3     -2.65      0.00
    8   -2    3     -6.19      0.00
    9   -2    3      0.57      0.00
   10   -2    3      1.33      0.00
   11   -2    3     -2.84      0.00
   12   -2    3     -1.32      0.00
   13   -2    3      0.01      0.00
   14   -2    3      0.47      0.00
  -17   -1    3      2.02      0.00
  -16   -1    3      1.98      0.00
  -15   -1    3     -1.97      0.00
  -14   -1    3     -1.63      0.00
  -13   -1    3     -1.54      0.00
  -12   -1    3     -0.72      0.00
  -11   -1    3      1.93      0.00
  -10   -1    3     -0.56      0.00
   -9   -1    3     -4.27      0.00
   -8   -1    3      1.75      0.00
   -7   -1    3      0.31      0.00
   -6   -1    3      1.97      0.00
   -5   -1    3    -35.17      0.00
   -4   -1    3     27.53      0.00
   -3   -1    3    105.58      0.00
   -2   -1    3     23.39      0.00
   -1   -1    3     -3.12      0.00
    0   -1    3     37.90      0.00
    1   -1    3     44.41      0.00
    2   -1    3     20.62      0.00
    3   -1    3    -13.14      0.00
    4   -1    3     -1.42      0.00
    5   -1    3      1.26      0.00
    6   -1    3      0.21      0.00
    7   -1    3     -2.94      0.00
    8   -1    3     -2.07      0.00
    9   -1    3     -0.81      0.00
   10   -1    3      1.11      0.00
   11   -1    3     -3.42      0.00
   12   -1    3     -0.88      0.00
   13   -1    3      0.83      0.00
   14   -1    3     -1.09      0.00
   15   -1    3     -1.76      0.00
  -17    0    3     -0.60      0.00
  -16    0    3      0.43      0.00
  -15    0    3      1.56      0.00
  -14    0    3     -0.41      0.00
  -13    0    3      0.93      0.00
  -12    0    3      0.20      0.00
  -11    0    3     -0.06      0.00
  -10    0    3      5.33      0.00
   -9    0    3     -0.52      0.00
   -8    0    3     -6.16      0.00
   -7    0    3      7.98      0.00
   -6    0    3      6.42      0.00
   -5    0    3    -11.84      0.00
   -4    0    3    -58.07      0.00
   -3    0    3    -19.53      0.00
   -2    0    3     20.65      0.00
   -1    0    3     36.79      0.00
    0    0    3     39.49      0.00
    1    0    3     29.89      0.00
    2    0    3     13.04      0.00
    3    0    3      1.60      0.00
    4    0    3    -19.33      0.00
    5    0    3     -5.44      0.00
    6    0    3      8.39      0.00
    7    0    3      6.19      0.00
    8    0    3      1.06      0.00
    9    0    3     -1.37      0.00
   10    0    3      1.25      0.00
   11    0    3      5.53      0.00
   12    0    3      1.31      0.00
   13    0    3     -0.84      0.00
   14    0    3     -0.61      0.00
   15    0    3      1.70      0.00
   16    0    3     -0.07      0.00
  -16    1    3      1.41      0.00
  -15    1    3      1.31      0.00
  -14    1    3      1.15      0.00
  -13    1    3     -1.95      0.00
  -12    1    3     -1.13      0.00
  -11    1    3      0.46      0.00
  -10    1    3      1.73      0.00
   -9    1    3      9.52      0.00
   -8    1    3      6.45      0.00
   -7    1    3     -0.64      0.00
   -6    1    3      4.92      0.00
   -5    1    3     -1.84      0.00
   -4    1    3    -31.45      0.00
   -3    1    3    -14.42      0.00
   -2    1    3     11.47      0.00
   -1    1    3    -38.21      0.00
    0    1    3     15.62      0.00
    1    1    3    -48.44      0.00
    2    1    3    -40.49      0.00
    3    1    3    -13.07      0.00
    4    1    3      2.08      0.00
    5    1    3      5.88      0.00
    6    1    3      3.30      0.00
    7    1    3      3.17      0.00
    8    1    3     -4.88      0.00
    9    1    3     -1.88      0.00
   10    1    3      3.19      0.00
   11    1    3      0.67      0.00
   12    1    3     -3.06      0.00
   13    1    3     -0.53      0.00
   14    1    3     -1.17      0.00
   15    1    3     -3.27      0.00
   16    1    3      0.15      0.00
  -16    2    3     -1.66      0.00
  -15    2    3      1.53      0.00
  -14    2    3      1.07      0.00
  -13    2    3      1.02      0.00
  -12    2    3      0.03      0.00
  -11    2    3     -0.25      0.00
  -10    2    3      3.14      0.00
   -9    2    3      5.51      0.00
   -8    2    3      1.19      0.00
   -7    2    3     -5.36      0.00
   -6    2    3      2.82      0.00
   -5    2    3     10.37      0.00
   -4    2    3      2.80      0.00
   -3    2    3    -21.25      0.00
   -2    2    3      4.52      0.00
   -1    2    3     -5.94      0.00
    0    2    3    -43.59      0.00
    1    2    3     98.94      0.00
    2    2    3     24.49      0.00
    3    2    3     15.09      0.00
    4    2    3     16.38      0.00
    5    2    3     -5.74      0.00
    6    2    3    -11.72      0.00
    7    2    3     -1.11      0.00
    8    2    3      7.98      0.00
    9    2    3      2.55      0.00
   10    2    3     -0.45      0.00
   11    2    3      0.53      0.00
   12    2    3      0.63      0.00
   13    2    3     -3.11      0.00
   14    2    3      1.61      0.00
   15    2    3      2.73      0.00
   16    2    3      0.12      0.00
   17    2    3     -1.03      0.00
  -15    3    3     -0.39      0.00
  -14    3    3      0.57      0.00
  -13    3    3     -0.65      0.00
  -12    3    3     -0.02      0.00
  -11    3    3      1.74      0.00
  -10    3    3      0.05      0.00
   -9    3    3     -1.31      0.00
   -8    3    3     -0.57      0.00
   -7    3    3     -5.38      0.00
   -6    3    3     -8.46      0.00
   -5    3    3      8.95      0.00
   -4    3    3     24.64      0.00
   -3    3    3      1.96      0.00
   -2    3    3      5.62      0.00
   -1    3    3     39.45      0.00
    0    3    3     34.25      0.00
    1    3    3     -1.02      0.00
    2    3    3     49.03      0.00
    3    3    3    -51.83      0.00
    4    3    3    -62.46      0.00
    5    3    3     -3.33      0.00
    6    3    3     14.84      0.00
    7    3    3      4.65      0.00
    8    3    3      3.71      0.00
    9    3    3     -4.26      0.00
   10    3    3     -5.23      0.00
   11    3    3      2.43      0.00
   12    3    3      3.94      0.00
   13    3    3      1.07      0.00
   14    3    3     -2.18      0.00
   15    3    3      0.34      0.00
   16    3    3      0.81      0.00
   17    3    3      1.25      0.00
  -15    4    3     -1.30      0.00
  -14    4    3     -0.20      0.00
  -13    4    3     -0.17      0.00
  -12    4    3     -0.50      0.00
  -11    4    3     -0.02      0.00
  -10    4    3      0.40      0.00
   -9    4    3     -0.64      0.00
   -8    4    3      2.07      0.00
   -7    4    3      1.34      0.00
   -6    4    3     -1.30      0.00
   -5    4    3      7.37      0.00
   -4    4    3      7.05      0.00
   -3    4    3     23.25      0.00
   -2    4    3      1.66      0.00
   -1    4    3      5.68      0.00
    0    4    3    -15.54      0.00
    1    4    3    -39.42      0.00
    2    4    3    -26.40      0.00
    3    4    3     47.28      0.00
    4    4    3     27.19      0.00
    5    4    3    -20.99      0.00
    6    4    3     -4.86      0.00
    7    4    3     -6.35      0.00
    8    4    3     -9.24      0.00
    9    4    3      1.35      0.00
   10    4    3     -0.93      0.00
   11    4    3      0.16      0.00
   12    4    3      3.28      0.00
   13    4    3      2.99      0.00
   14    4    3      0.55      0.00
   15    4    3     -0.74      0.00
   16    4    3      0.28      0.00
   17    4    3      1.00      0.00
  -14    5    3      0.03      0.00
  -13    5    3      0.78      0.00
  -12    5    3     -1.34      0.00
  -11    5    3     -1.04      0.00
  -10    5    3      3.92      0.00
   -9    5    3      6.30      0.00
   -8    5    3     -1.34      0.00
   -7    5    3     -0.65      0.00
   -6    5    3      0.39      0.00
   -5    5    3     -5.51      0.00
   -4    5    3      7.06      0.00
   -3    5    3     -5.24      0.00
   -2    5    3      7.10      0.00
   -1    5    3     -7.37      0.00
    0    5    3      4.89      0.00
    1    5    3     17.45      0.00
    2    5    3      9.50      0.00
    3    5    3    -27.94      0.00
    4    5    3      7.75      0.00
    5    5    3     37.58      0.00
    6    5    3      0.69      0.00
    7    5    3      4.52      0.00
    8    5    3     -8.93      0.00
    9    5    3     -8.62      0.00
   10    5    3     -2.20      0.00
   11    5    3     -5.60      0.00
   12    5    3     -0.97      0.00
   13    5    3      0.18      0.00
   14    5    3     -1.80      0.00
   15    5    3     -0.69      0.00
   16    5    3      1.82      0.00
   17    5    3      0.63      0.00
   18    5    3      0.43      0.00
  -13    6    3      1.27      0.00
  -12    6    3      2.09      0.00
  -11    6    3     -0.60      0.00
  -10    6    3     -3.84      0.00
   -9    6    3      0.18      0.00
   -8    6    3      8.62      0.00
   -7    6    3      6.03      0.00
   -6    6    3     -3.90      0.00
   -5    6    3     -4.04      0.00
   -4    6    3      4.15      0.00
   -3    6    3      4.56      0.00
   -2    6    3    -15.97      0.00
   -1    6    3     10.28      0.00
    0    6    3      4.65      0.00
    1    6    3    -24.02      0.00
    2    6    3    -14.08      0.00
    3    6    3     23.62      0.00
    4    6    3    -15.11      0.00
    5    6    3    -19.24      0.00
    6    6    3     14.95      0.00
    7    6    3      8.15      0.00
    8    6    3     12.31      0.00
    9    6    3     -0.89      0.00
   10    6    3     -6.89      0.00
   11    6    3     -4.86      0.00
   12    6    3     -7.36      0.00
   13    6    3     -3.54      0.00
   14    6    3      0.21      0.00
   15    6    3      0.92      0.00
   16    6    3      0.62      0.00
   17    6    3      0.29      0.00
   18    6    3     -0.94      0.00
  -13    7    3     -0.63      0.00
  -12    7    3     -0.53      0.00
  -11    7    3      2.30      0.00
  -10    7    3      1.44      0.00
   -9    7    3     -3.04      0.00
   -8    7    3     -4.34      0.00
   -7    7    3     -2.45      0.00
   -6    7    3      4.76      0.00
   -5    7    3      1.72      0.00
   -4    7    3     -1.90      0.00
   -3    7    3     10.76      0.00
   -2    7    3      3.11      0.00
   -1    7    3    -21.27      0.00
    0    7    3     -3.91      0.00
    1    7    3      4.84      0.00
    2    7    3      4.09      0.00
    3    7    3     -8.08      0.00
    4    7    3      4.70      0.00
    5    7    3      2.31      0.00
    6    7    3      1.50      0.00
    7    7    3     10.27      0.00
    8    7    3     -2.09      0.00
    9    7    3     -7.34      0.00
   10    7    3      1.74      0.00
   11    7    3      1.99      0.00
   12    7    3      2.18      0.00
   13    7    3      0.86      0.00
   14    7    3     -3.05      0.00
   15    7    3     -3.98      0.00
   16    7    3     -0.69      0.00
   17    7    3      2.49      0.00
   18    7    3      0.99      0.00
  -12    8    3      0.71      0.00
  -11    8    3     -0.35      0.00
  -10    8    3      0.87      0.00
   -9    8    3      1.33      0.00
   -8    8    3      1.49      0.00
   -7    8    3     -1.72      0.00
   -6    8    3     -3.52      0.00
   -5    8    3     -1.20      0.00
   -4    8    3     -4.83      0.00
   -3    8    3     -3.32      0.00
   -2    8    3      4.54      0.00
   -1    8    3     -1.38      0.00
    0    8    3     -8.49      0.00
    1    8    3      7.09      0.00
    2    8    3    -10.54      0.00
    3    8    3     -3.45      0.00
    4    8    3     -0.18      0.00
    5    8    3     -3.89      0.00
    6    8    3     -5.01      0.00
    7    8    3     -5.34      0.00
    8    8    3      4.18      0.00
    9    8    3      3.97      0.00
   10    8    3     -5.53      0.00
   11    8    3      3.80      0.00
   12    8    3      1.52      0.00
   13    8    3     -1.19      0.00
   14    8    3     -1.75      0.00
   15    8    3     -3.10      0.00
   16    8    3     -2.41      0.00
   17    8    3     -1.03      0.00
   18    8    3      1.21      0.00
  -11    9    3      0.25      0.00
  -10    9    3     -0.16      0.00
   -9    9    3     -1.00      0.00
   -8    9    3     -1.05      0.00
   -7    9    3      5.04      0.00
   -6    9    3      1.18      0.00
   -5    9    3      2.18      0.00
   -4    9    3      3.13      0.00
   -3    9    3     -3.64      0.00
   -2    9    3     -1.26      0.00
   -1    9    3     -1.56      0.00
    0    9    3     -0.86      0.00
    1    9    3    -10.16      0.00
    2    9    3      6.55      0.00
    3    9    3      3.34      0.00
    4    9    3      0.52      0.00
    5    9    3     -7.51      0.00
    6    9    3     -4.49      0.00
    7    9    3     -0.35      0.00
    8    9    3     -1.31      0.00
    9    9    3      1.08      0.00
   10    9    3     -2.25      0.00
   11    9    3     -3.69      0.00
   12    9    3      1.76      0.00
   13    9    3     -2.20      0.00
   14    9    3      0.10      0.00
   15    9    3     -0.73      0.00
   16    9    3     -1.72      0.00
   17    9    3      0.21      0.00
   18    9    3      0.12      0.00
   19    9    3     -0.23      0.00
  -10   10    3     -1.26      0.00
   -9   10    3     -0.36      0.00
   -8   10    3      0.05      0.00
   -7   10    3     -1.26      0.00
   -6   10    3      1.66      0.00
   -5   10    3     -1.40      0.00
   -4   10    3      3.54      0.00
   -3   10    3      7.57      0.00
   -2   10    3      2.89      0.00
   -1   10    3      2.28      0.00
    0   10    3     -7.18      0.00
    1   10    3      3.46      0.00
    2   10    3     -1.52      0.00
    3   10    3     -2.79      0.00
    4   10    3      0.58      0.00
    5   10    3      4.99      0.00
    6   10    3     -4.88      0.00
    7   10    3     -0.11      0.00
    8   10    3     -0.26      0.00
    9   10    3     -0.36      0.00
   10   10    3      1.95      0.00
   11   10    3     -6.31      0.00
   12   10    3     -1.91      0.00
   13   10    3      3.05      0.00
   14   10    3     -0.01      0.00
   15   10    3      1.58      0.00
   16   10    3     -1.23      0.00
   17   10    3     -1.66      0.00
   18   10    3      0.60      0.00
   19   10    3      1.12      0.00
   -9   11    3     -0.13      0.00
   -8   11    3     -0.42      0.00
   -7   11    3     -0.34      0.00
   -6   11    3      0.18      0.00
   -5   11    3     -0.90      0.00
   -4   11    3     -3.26      0.00
   -3   11    3     -1.19      0.00
   -2   11    3      2.11      0.00
   -1   11    3     -1.92      0.00
    0   11    3      1.43      0.00
    1   11    3     -1.53      0.00
    2   11    3      3.99      0.00
    3   11    3      0.12      0.00
    4   11    3     -0.77      0.00
    5   11    3     -2.72      0.00
    6   11    3     -2.73      0.00
    7   11    3     -3.42      0.00
    8   11    3      2.35      0.00
    9   11    3     -0.51      0.00
   10   11    3     -0.37      0.00
   11   11    3      2.06      0.00
   12   11    3     -1.84      0.00
   13   11    3     -2.24      0.00
   14   11    3     -3.30      0.00
   15   11    3     -2.68      0.00
   16   11    3      0.98      0.00
   17   11    3     -0.22      0.00
   18   11    3      0.14      0.00
   19   11    3      0.54      0.00
   -8   12    3      2.02      0.00
   -7   12    3      0.81      0.00
   -6   12    3      0.88      0.00
   -5   12    3      0.28      0.00
   -4   12    3     -3.64      0.00
   -3   12    3     -2.59      0.00
   -2   12    3     -4.00      0.00
   -1   12    3     -0.08      0.00
    0   12    3     -2.78      0.00
    1   12    3     -3.79      0.00
    2   12    3     -1.91      0.00
    3   12    3      5.80      0.00
    4   12    3     -1.66      0.00
    5   12    3     -2.34      0.00
    6   12    3     -0.20      0.00
    7   12    3     -3.50      0.00
    8   12    3     -1.82      0.00
    9   12    3      1.07      0.00
   10   12    3     -2.70      0.00
   11   12    3     -4.06      0.00
   12   12    3     -3.40      0.00
   13   12    3      2.43      0.00
   14   12    3      0.30      0.00
   15   12    3     -3.43      0.00
   16   12    3     -4.20      0.00
   17   12    3     -0.83      0.00
   18   12    3     -0.23      0.00
   19   12    3      0.94      0.00
   -7   13    3     -0.56      0.00
   -6   13    3     -1.95      0.00
   -5   13    3     -0.32      0.00
   -4   13    3      1.38      0.00
   -3   13    3     -1.03      0.00
   -2   13    3      1.85      0.00
   -1   13    3     -2.02      0.00
    0   13    3     -0.09      0.00
    1   13    3      0.23      0.00
    2   13    3     -1.43      0.00
    3   13    3     -6.69      0.00
    4   13    3      1.33      0.00
    5   13    3      2.41      0.00
    6   13    3     -1.93      0.00
    7   13    3     -2.13      0.00
    8   13    3     -3.10      0.00
    9   13    3     -1.17      0.00
   10   13    3      1.98      0.00
   11   13    3      0.91      0.00
   12   13    3     -3.50      0.00
   13   13    3     -5.86      0.00
   14   13    3      2.13      0.00
   15   13    3      0.28      0.00
   16   13    3      0.29      0.00
   17   13    3     -1.02      0.00
   18   13    3      1.32      0.00
   -6   14    3      1.18      0.00
   -5   14    3      0.41      0.00
   -4   14    3     -0.71      0.00
   -3   14    3      1.03      0.00
   -2   14    3      1.31      0.00
   -1   14    3      1.50      0.00
    0   14    3     -2.97      0.00
    1   14    3     -0.58      0.00
    2   14    3     -0.71      0.00
    3   14    3     -0.04      0.00
    4   14    3     -2.79      0.00
    5   14    3     -2.25      0.00
    6   14    3     -0.96      0.00
    7   14    3      1.06      0.00
    8   14    3     -0.22      0.00
    9   14    3     -2.42      0.00
   10   14    3     -2.89      0.00
   11   14    3     -0.23      0.00
   12   14    3      1.50      0.00
   13   14    3     -2.57      0.00
   14   14    3     -4.04      0.00
   15   14    3      1.60      0.00
   16   14    3     -0.30      0.00
   17   14    3      1.18      0.00
   18   14    3     -0.75      0.00
   -4   15    3      1.06      0.00
   -3   15    3     -1.84      0.00
   -2   15    3     -2.11      0.00
   -1   15    3      1.81      0.00
    0   15    3      3.25      0.00
    1   15    3     -2.57      0.00
    2   15    3     -0.82      0.00
    3   15    3      1.76      0.00
    4   15    3     -2.70      0.00
    5   15    3     -2.92      0.00
    6   15    3      0.02      0.00
    7   15    3     -2.80      0.00
    8   15    3      1.05      0.00
    9   15    3      0.18      0.00
   10   15    3     -2.20      0.00
   11   15    3     -3.00      0.00
   12   15    3     -2.54      0.00
   13   15    3     -1.29      0.00
   14   15    3     -1.36      0.00
   15   15    3     -2.15      0.00
   16   15    3     -0.28      0.00
   17   15    3     -0.76      0.00
   18   15    3      0.50      0.00
   -3   16    3      1.38      0.00
   -2   16    3      0.72      0.00
   -1   16    3      0.80      0.00
    0   16    3     -0.16      0.00
    1   16    3      1.16      0.00
    2   16    3      0.43      0.00
    3   16    3     -1.41      0.00
    4   16    3      1.18      0.00
    5   16    3     -1.42      0.00
    6   16    3     -2.63      0.00
    7   16    3     -0.51      0.00
    8   16    3     -2.74      0.00
    9   16    3      0.30      0.00
   10   16    3     -0.14      0.00
   11   16    3     -1.43      0.00
   12   16    3     -0.53      0.00
   13   16    3     -0.44      0.00
   14   16    3     -1.73      0.00
   15   16    3      1.02      0.00
   16   16    3     -0.56      0.00
   17   16    3     -1.23      0.00
   -1   17    3     -0.76      0.00
    0   17    3      0.02      0.00
    1   17    3     -1.38      0.00
    2   17    3     -1.56      0.00
    3   17    3     -0.25      0.00
    4   17    3     -0.05      0.00
    5   17    3      0.63      0.00
    6   17    3      0.51      0.00
    7   17    3     -0.93      0.00
    8   17    3     -0.51      0.00
    9   17    3      0.32      0.00
   10   17    3      0.03      0.00
   11   17    3     -1.93      0.00
   12   17    3     -1.44      0.00
   13   17    3      0.44      0.00
   14   17    3     -0.40      0.00
   15   17    3     -2.06      0.00
   16   17    3      2.31      0.00
    1   18    3     -0.69      0.00
    2   18    3     -0.85      0.00
    3   18    3      0.81      0.00
    4   18    3     -1.14      0.00
    5   18    3     -1.85      0.00
    6   18    3     -1.84      0.00
    7   18    3      1.43      0.00
    8   18    3      0.76      0.00
    9   18    3     -1.27      0.00
   10   18    3     -0.64      0.00
   11   18    3     -0.43      0.00
   12   18    3     -1.02      0.00
   13   18    3     -0.75      0.00
   14   18    3      0.47      0.00
   15   18    3      0.61      0.00
    4   19    3      1.15      0.00
    5   19    3     -0.58      0.00
    6   19    3     -1.34      0.00
    7   19    3     -2.05      0.00
    8   19    3      0.37      0.00
    9   19    3      0.37      0.00
   10   19    3      0.71      0.00
   11   19    3      0.56      0.00
   12   19    3     -0.83      0.00
   13   19    3     -0.24      0.00
   14   19    3      0.17      0.00
  -12  -16    4     -0.45      0.00
  -11  -16    4     -0.39      0.00
  -10  -16    4     -0.47      0.00
   -9  -16    4     -1.41      0.00
   -8  -16    4     -0.71      0.00
   -7  -16    4      0.17      0.00
   -6  -16    4      0.18      0.00
   -5  -16    4     -0.06      0.00
  -14  -15    4     -0.14      0.00
  -13  -15    4     -0.09      0.00
  -12  -15    4      0.58      0.00
  -11  -15    4     -0.37      0.00
  -10  -15    4     -0.86      0.00
   -9  -15    4      1.07      0.00
   -8  -15    4      1.36      0.00
   -7  -15    4     -0.03      0.00
   -6  -15    4     -0.35      0.00
   -5  -15    4      0.32      0.00
   -4  -15    4      2.02      0.00
   -3  -15    4      1.77      0.00
   -2  -15    4     -0.50      0.00
  -16  -14    4     -0.03      0.00
  -15  -14    4      0.49      0.00
  -14  -14    4     -0.53      0.00
  -13  -14    4      0.07      0.00
  -12  -14    4     -0.47      0.00
  -11  -14    4     -0.27      0.00
  -10  -14    4     -0.64      0.00
   -9  -14    4     -1.05      0.00
   -8  -14    4     -0.15      0.00
   -7  -14    4     -0.42      0.00
   -6  -14    4      0.67      0.00
   -5  -14    4     -1.34      0.00
   -4  -14    4     -1.74      0.00
   -3  -14    4     -0.04      0.00
   -2  -14    4     -1.08      0.00
   -1  -14    4      1.08      0.00
    0  -14    4      0.76      0.00
  -17  -13    4     -1.25      0.00
  -16  -13    4      0.58      0.00
  -15  -13    4      1.13      0.00
  -14  -13    4      1.67      0.00
  -13  -13    4     -1.95      0.00
  -12  -13    4      0.13      0.00
  -11  -13    4      0.07      0.00
  -10  -13    4     -0.85      0.00
   -9  -13    4     -1.10      0.00
   -8  -13    4     -1.53      0.00
   -7  -13    4     -0.69      0.00
   -6  -13    4     -1.65      0.00
   -5  -13    4     -0.13      0.00
   -4  -13    4      0.06      0.00
   -3  -13    4      0.23      0.00
   -2  -13    4     -0.50      0.00
   -1  -13    4     -2.78      0.00
    0  -13    4      1.95      0.00
    1  -13    4      0.79      0.00
    2  -13    4      0.28      0.00
  -17  -12    4      0.10      0.00
  -16  -12    4     -0.11      0.00
  -15  -12    4     -0.82      0.00
  -14  -12    4     -2.52      0.00
  -13  -12    4      0.62      0.00
  -12  -12    4      2.10      0.00
  -11  -12    4      5.34      0.00
  -10  -12    4     -0.50      0.00
   -9  -12    4     -6.35      0.00
   -8  -12    4     -3.00      0.00
   -7  -12    4     -0.12      0.00
   -6  -12    4     -0.76      0.00
   -5  -12    4     -0.12      0.00
   -4  -12    4     -2.07      0.00
   -3  -12    4      1.85      0.00
   -2  -12    4      1.62      0.00
   -1  -12    4     -2.25      0.00
    0  -12    4     -2.96      0.00
    1  -12    4      0.88      0.00
    2  -12    4     -0.38      0.00
    3  -12    4     -1.45      0.00
    4  -12    4     -0.09      0.00
  -18  -11    4      1.62      0.00
  -17  -11    4     -1.11      0.00
  -16  -11    4     -1.01      0.00
  -15  -11    4      0.11      0.00
  -14  -11    4      0.51      0.00
  -13  -11    4     -3.83      0.00
  -12  -11    4     -4.19      0.00
  -11  -11    4     -0.32      0.00
  -10  -11    4      5.03      0.00
   -9  -11    4      3.12      0.00
   -8  -11    4     -1.09      0.00
   -7  -11    4     -2.19      0.00
   -6  -11    4     -1.14      0.00
   -5  -11    4     -1.75      0.00
   -4  -11    4      1.69      0.00
   -3  -11    4     -3.42      0.00
   -2  -11    4      3.51      0.00
   -1  -11    4      3.16      0.00
    0  -11    4     -0.97      0.00
    1  -11    4      1.08      0.00
    2  -11    4      1.79      0.00
    3  -11    4      1.15      0.00
    4  -11    4     -1.28      0.00
    5  -11    4     -1.34      0.00
  -18  -10    4     -0.91      0.00
  -17  -10    4      0.31      0.00
  -16  -10    4     -2.41      0.00
  -15  -10    4     -0.50      0.00
  -14  -10    4      1.39      0.00
  -13  -10    4      1.20      0.00
  -12  -10    4     -5.16      0.00
  -11  -10    4     -4.58      0.00
  -10  -10    4      0.18      0.00
   -9  -10    4      0.79      0.00
   -8  -10    4     -0.96      0.00
   -7  -10    4      1.36      0.00
   -6  -10    4     -1.07      0.00
   -5  -10    4     -3.45      0.00
   -4  -10    4     -2.84      0.00
   -3  -10    4      1.27      0.00
   -2  -10    4     -1.89      0.00
   -1  -10    4      3.33      0.00
    0  -10    4      1.36      0.00
    1  -10    4     -0.99      0.00
    2  -10    4      0.79      0.00
    3  -10    4     -0.37      0.00
    4  -10    4      2.51      0.00
    5  -10    4      0.70      0.00
    6  -10    4     -2.33      0.00
    7  -10    4     -1.01      0.00
  -18   -9    4      0.11      0.00
  -17   -9    4     -0.57      0.00
  -16   -9    4      0.92      0.00
  -15   -9    4     -1.93      0.00
  -14   -9    4     -0.59      0.00
  -13   -9    4      2.92      0.00
  -12   -9    4      3.00      0.00
  -11   -9    4     -5.91      0.00
  -10   -9    4     -1.39      0.00
   -9   -9    4     -0.88      0.00
   -8   -9    4     -2.74      0.00
   -7   -9    4     -0.23      0.00
   -6   -9    4      4.20      0.00
   -5   -9    4      2.03      0.00
   -4   -9    4     -1.53      0.00
   -3   -9    4     -4.16      0.00
   -2   -9    4     -5.16      0.00
   -1   -9    4     -2.70      0.00
    0   -9    4      0.22      0.00
    1   -9    4      0.43      0.00
    2   -9    4      1.21      0.00
    3   -9    4      1.68      0.00
    4   -9    4      0.36      0.00
    5   -9    4      1.56      0.00
    6   -9    4      2.11      0.00
    7   -9    4      0.60      0.00
    8   -9    4      0.05      0.00
  -18   -8    4     -2.53      0.00
  -17   -8    4     -0.35      0.00
  -16   -8    4      0.84      0.00
  -15   -8    4      1.31      0.00
  -14   -8    4     -1.06      0.00
  -13   -8    4     -0.77      0.00
  -12   -8    4      2.23      0.00
  -11   -8    4      3.86      0.00
  -10   -8    4     -2.10      0.00
   -9   -8    4      5.34      0.00
   -8   -8    4     -2.82      0.00
   -7   -8    4     -5.22      0.00
   -6   -8    4      4.61      0.00
   -5   -8    4      5.97      0.00
   -4   -8    4     -2.91      0.00
   -3   -8    4     -3.18      0.00
   -2   -8    4     -3.76      0.00
   -1   -8    4     -0.80      0.00
    0   -8    4      5.86      0.00
    1   -8    4     -2.14      0.00
    2   -8    4     -0.78      0.00
    3   -8    4      1.56      0.00
    4   -8    4     -3.22      0.00
    5   -8    4     -1.47      0.00
    6   -8    4     -0.80      0.00
    7   -8    4      0.14      0.00
    8   -8    4      0.48      0.00
    9   -8    4     -0.19      0.00
  -18   -7    4      2.13      0.00
  -17   -7    4     -1.48      0.00
  -16   -7    4     -1.13      0.00
  -15   -7    4     -0.87      0.00
  -14   -7    4     -2.88      0.00
  -13   -7    4     -3.08      0.00
  -12   -7    4     -0.32      0.00
  -11   -7    4     -0.37      0.00
  -10   -7    4      2.56      0.00
   -9   -7    4      4.97      0.00
   -8   -7    4      1.49      0.00
   -7   -7    4    -11.07      0.00
   -6   -7    4     -6.62      0.00
   -5   -7    4      2.31      0.00
   -4   -7    4      3.91      0.00
   -3   -7    4     -3.76      0.00
   -2   -7    4      2.73      0.00
   -1   -7    4     -1.55      0.00
    0   -7    4     -0.50      0.00
    1   -7    4      5.08      0.00
    2   -7    4     -4.91      0.00
    3   -7    4     -2.29      0.00
    4   -7    4      5.04      0.00
    5   -7    4     -0.47      0.00
    6   -7    4      0.49      0.00
    7   -7    4      1.03      0.00
    8   -7    4      0.91      0.00
    9   -7    4      0.71      0.00
   10   -7    4     -0.92      0.00
  -18   -6    4     -0.54      0.00
  -17   -6    4      0.63      0.00
  -16   -6    4     -3.05      0.00
  -15   -6    4      0.23      0.00
  -14   -6    4      1.86      0.00
  -13   -6    4     -1.03      0.00
  -12   -6    4     -4.06      0.00
  -11   -6    4     -5.10      0.00
  -10   -6    4    -10.56      0.00
   -9   -6    4      1.57      0.00
   -8   -6    4     18.04      0.00
   -7   -6    4     -5.39      0.00
   -6   -6    4    -18.15      0.00
   -5   -6    4     -0.49      0.00
   -4   -6    4      6.42      0.00
   -3   -6    4      5.98      0.00
   -2   -6    4     -3.75      0.00
   -1   -6    4      1.90      0.00
    0   -6    4     -1.56      0.00
    1   -6    4      0.01      0.00
    2   -6    4     -1.28      0.00
    3   -6    4      0.45      0.00
    4   -6    4      2.81      0.00
    5   -6    4      5.44      0.00
    6   -6    4     -0.94      0.00
    7   -6    4     -2.06      0.00
    8   -6    4      0.90      0.00
    9   -6    4      1.88      0.00
   10   -6    4      1.18      0.00
   11   -6    4      0.03      0.00
  -18   -5    4     -0.31      0.00
  -17   -5    4      0.73      0.00
  -16   -5    4      2.77      0.00
  -15   -5    4     -1.75      0.00
  -14   -5    4     -0.78      0.00
  -13   -5    4     -1.76      0.00
  -12   -5    4     -0.61      0.00
  -11   -5    4      0.96      0.00
  -10   -5    4     -4.30      0.00
   -9   -5    4    -18.45      0.00
   -8   -5    4      0.12      0.00
   -7   -5    4     13.95      0.00
   -6   -5    4    -11.27      0.00
   -5   -5    4     -8.10      0.00
   -4   -5    4      4.29      0.00
   -3   -5    4      2.16      0.00
   -2   -5    4      2.56      0.00
   -1   -5    4     -6.46      0.00
    0   -5    4      1.67      0.00
    1   -5    4      7.49      0.00
    2   -5    4     11.85      0.00
    3   -5    4     -4.92      0.00
    4   -5    4     -7.86      0.00
    5   -5    4     -1.50      0.00
    6   -5    4      4.64      0.00
    7   -5    4     -0.66      0.00
    8   -5    4     -2.58      0.00
    9   -5    4      0.24      0.00
   10   -5    4      1.11      0.00
   11   -5    4      0.27      0.00
   12   -5    4      0.87      0.00
  -18   -4    4     -2.77      0.00
  -17   -4    4     -0.34      0.00
  -16   -4    4      0.34      0.00
  -15   -4    4      3.93      0.00
  -14   -4    4      0.44      0.00
  -13   -4    4     -2.39      0.00
  -12   -4    4     -3.15      0.00
  -11   -4    4      2.66      0.00
  -10   -4    4      6.36      0.00
   -9   -4    4     -6.65      0.00
   -8   -4    4    -24.69      0.00
   -7   -4    4      1.77      0.00
   -6   -4    4     -1.46      0.00
   -5   -4    4    -10.98      0.00
   -4   -4    4      9.54      0.00
   -3   -4    4     10.89      0.00
   -2   -4    4     -1.63      0.00
   -1   -4    4     -0.57      0.00
    0   -4    4    -11.00      0.00
    1   -4    4     -2.64      0.00
    2   -4    4     -0.09      0.00
    3   -4    4      0.33      0.00
    4   -4    4      0.76      0.00
    5   -4    4     -0.77      0.00
    6   -4    4     -0.97      0.00
    7   -4    4      2.82      0.00
    8   -4    4      0.25      0.00
    9   -4    4     -1.29      0.00
   10   -4    4     -1.87      0.00
   11   -4    4      0.54      0.00
   12   -4    4      0.20      0.00
   13   -4    4      0.34      0.00
  -18   -3    4      1.69      0.00
  -17   -3    4     -0.25      0.00
  -16   -3    4      0.85      0.00
  -15   -3    4     -2.42      0.00
  -14   -3    4      1.73      0.00
  -13   -3    4      2.46      0.00
  -12   -3    4     -3.01      0.00
  -11   -3    4     -4.85      0.00
  -10   -3    4      0.87      0.00
   -9   -3    4      9.48      0.00
   -8   -3    4      6.87      0.00
   -7   -3    4     -3.03      0.00
   -6   -3    4      2.21      0.00
   -5   -3    4    -22.01      0.00
   -4   -3    4     -6.47      0.00
   -3   -3    4     -5.07      0.00
   -2   -3    4      5.76      0.00
   -1   -3    4      5.02      0.00
    0   -3    4      8.40      0.00
    1   -3    4     -4.91      0.00
    2   -3    4     -3.79      0.00
    3   -3    4      3.17      0.00
    4   -3    4     -2.77      0.00
    5   -3    4      0.60      0.00
    6   -3    4      0.82      0.00
    7   -3    4     -0.90      0.00
    8   -3    4     -1.88      0.00
    9   -3    4      0.09      0.00
   10   -3    4      2.26      0.00
   11   -3    4     -1.04      0.00
   12   -3    4     -0.57      0.00
   13   -3    4      0.80      0.00
  -18   -2    4     -1.78      0.00
  -17   -2    4     -0.57      0.00
  -16   -2    4     -1.09      0.00
  -15   -2    4      0.14      0.00
  -14   -2    4     -2.56      0.00
  -13   -2    4      1.10      0.00
  -12   -2    4      1.87      0.00
  -11   -2    4     -1.95      0.00
  -10   -2    4     -0.13      0.00
   -9   -2    4     -1.73      0.00
   -8   -2    4     -4.87      0.00
   -7   -2    4      4.35      0.00
   -6   -2    4      9.38      0.00
   -5   -2    4    -28.72      0.00
   -4   -2    4    -46.68      0.00
   -3   -2    4     13.70      0.00
   -2   -2    4    -16.49      0.00
   -1   -2    4     -2.65      0.00
    0   -2    4     -4.93      0.00
    1   -2    4      1.44      0.00
    2   -2    4      8.82      0.00
    3   -2    4      0.06      0.00
    4   -2    4     -4.18      0.00
    5   -2    4     -4.15      0.00
    6   -2    4      1.20      0.00
    7   -2    4      2.55      0.00
    8   -2    4      1.10      0.00
    9   -2    4      1.25      0.00
   10   -2    4      4.31      0.00
   11   -2    4      2.04      0.00
   12   -2    4      0.73      0.00
   13   -2    4      1.07      0.00
   14   -2    4     -0.24      0.00
  -17   -1    4     -0.56      0.00
  -16   -1    4     -0.16      0.00
  -15   -1    4      0.06      0.00
  -14   -1    4      1.66      0.00
  -13   -1    4     -0.94      0.00
  -12   -1    4      0.62      0.00
  -11   -1    4      0.94      0.00
  -10   -1    4      2.07      0.00
   -9   -1    4      5.84      0.00
   -8   -1    4     -3.09      0.00
   -7   -1    4    -20.10      0.00
   -6   -1    4      6.62      0.00
   -5   -1    4     28.36      0.00
   -4   -1    4    -18.83      0.00
   -3   -1    4    -20.53      0.00
   -2   -1    4     -4.49      0.00
   -1   -1    4    -54.82      0.00
    0   -1    4    -24.62      0.00
    1   -1    4    -21.33      0.00
    2   -1    4    -11.15      0.00
    3   -1    4      5.44      0.00
    4   -1    4      7.27      0.00
    5   -1    4     -2.46      0.00
    6   -1    4      1.19      0.00
    7   -1    4      6.55      0.00
    8   -1    4      5.81      0.00
    9   -1    4     -4.25      0.00
   10   -1    4     -3.54      0.00
   11   -1    4      4.44      0.00
   12   -1    4      2.11      0.00
   13   -1    4     -0.42      0.00
   14   -1    4      0.84      0.00
   15   -1    4      1.82      0.00
  -17    0    4     -0.59      0.00
  -16    0    4     -0.79      0.00
  -15    0    4      0.85      0.00
  -14    0    4      0.23      0.00
  -13    0    4      0.98      0.00
  -12    0    4     -0.61      0.00
  -11    0    4     -0.54      0.00
  -10    0    4     -1.95      0.00
   -9    0    4     -0.41      0.00
   -8    0    4      4.59      0.00
   -7    0    4      2.23      0.00
   -6    0    4    -14.56      0.00
   -5    0    4     27.79      0.00
   -4    0    4     22.53      0.00
   -3    0    4     -9.77      0.00
   -2    0    4     45.02      0.00
   -1    0    4      5.44      0.00
    0    0    4    -30.42      0.00
    1    0    4      8.20      0.00
    2    0    4      6.51      0.00
    3    0    4      7.95      0.00
    4    0    4      0.33      0.00
    5    0    4      2.09      0.00
    6    0    4     -7.41      0.00
    7    0    4     -5.32      0.00
    8    0    4     -1.88      0.00
    9    0    4      1.33      0.00
   10    0    4     -3.48      0.00
   11    0    4     -2.71      0.00
   12    0    4     -0.28      0.00
   13    0    4      3.26      0.00
   14    0    4      2.20      0.00
   15    0    4     -1.82      0.00
  -16    1    4     -2.28      0.00
  -15    1    4     -2.81      0.00
  -14    1    4      0.45      0.00
  -13    1    4      0.95      0.00
  -12    1    4      1.88      0.00
  -11    1    4     -1.42      0.00
  -10    1    4     -2.83      0.00
   -9    1    4      0.91      0.00
   -8    1    4     -1.70      0.00
   -7    1    4     -5.11      0.00
   -6    1    4     -0.29      0.00
   -5    1    4    -12.72      0.00
   -4    1    4     26.86      0.00
   -3    1    4      7.90      0.00
   -2    1    4     -1.28      0.00
   -1    1    4     86.02      0.00
    0    1    4     60.34      0.00
    1    1    4     21.57      0.00
    2    1    4     31.34      0.00
    3    1    4     14.75      0.00
    4    1    4      5.07      0.00
    5    1    4     -6.95      0.00
    6    1    4      0.22      0.00
    7    1    4      0.32      0.00
    8    1    4      1.94      0.00
    9    1    4     -0.03      0.00
   10    1    4     -2.68      0.00
   11    1    4     -3.35      0.00
   12    1    4      3.60      0.00
   13    1    4      1.02      0.00
   14    1    4      0.39      0.00
   15    1    4      1.45      0.00
   16    1    4      1.48      0.00
  -16    2    4      1.02      0.00
  -15    2    4     -0.24      0.00
  -14    2    4     -1.21      0.00
  -13    2    4      1.39      0.00
  -12    2    4      0.26      0.00
  -11    2    4      0.36      0.00
  -10    2    4     -4.17      0.00
   -9    2    4     -4.86      0.00
   -8    2    4      9.38      0.00
   -7    2    4      8.90      0.00
   -6    2    4     -3.30      0.00
   -5    2    4      1.69      0.00
   -4    2    4     -2.04      0.00
   -3    2    4     -4.31      0.00
   -2    2    4     -8.67      0.00
   -1    2    4     -7.27      0.00
    0    2    4      5.28      0.00
    1    2    4     15.61      0.00
    2    2    4    -20.20      0.00
    3    2    4     11.45      0.00
    4    2    4     21.60      0.00
    5    2    4     18.01      0.00
    6    2    4      3.78      0.00
    7    2    4     -6.63      0.00
    8    2    4     -7.10      0.00
    9    2    4     -0.43      0.00
   10    2    4      2.60      0.00
   11    2    4      1.91      0.00
   12    2    4     -2.26      0.00
   13    2    4     -2.83      0.00
   14    2    4     -1.62      0.00
   15    2    4      0.04      0.00
   16    2    4     -1.17      0.00
  -15    3    4      0.04      0.00
  -14    3    4      0.55      0.00
  -13    3    4     -1.25      0.00
  -12    3    4      0.65      0.00
  -11    3    4      1.29      0.00
  -10    3    4      2.04      0.00
   -9    3    4      0.29      0.00
   -8    3    4      2.32      0.00
   -7    3    4     10.04      0.00
   -6    3    4     -0.52      0.00
   -5    3    4     -9.87      0.00
   -4    3    4      0.64      0.00
   -3    3    4     14.33      0.00
   -2    3    4    -23.92      0.00
   -1    3    4    -40.23      0.00
    0    3    4    -36.26      0.00
    1    3    4    -36.31      0.00
    2    3    4     41.63      0.00
    3    3    4     -4.27      0.00
    4    3    4     11.26      0.00
    5    3    4      4.21      0.00
    6    3    4      3.21      0.00
    7    3    4      5.47      0.00
    8    3    4      5.32      0.00
    9    3    4      4.21      0.00
   10    3    4      2.00      0.00
   11    3    4     -3.52      0.00
   12    3    4     -2.42      0.00
   13    3    4      2.70      0.00
   14    3    4     -0.86      0.00
   15    3    4     -1.42      0.00
   16    3    4     -0.65      0.00
   17    3    4     -0.28      0.00
  -15    4    4     -0.34      0.00
  -14    4    4     -1.28      0.00
  -13    4    4      0.50      0.00
  -12    4    4     -1.14      0.00
  -11    4    4     -1.75      0.00
  -10    4    4      1.69      0.00
   -9    4    4      3.07      0.00
   -8    4    4     -2.22      0.00
   -7    4    4      1.10      0.00
   -6    4    4      9.23      0.00
   -5    4    4     -7.76      0.00
   -4    4    4    -16.99      0.00
   -3    4    4     -5.72      0.00
   -2    4    4      4.52      0.00
   -1    4    4      3.63      0.00
    0    4    4     26.79      0.00
    1    4    4     17.10      0.00
    2    4    4    -16.72      0.00
    3    4    4     31.43      0.00
    4    4    4    -31.55      0.00
    5    4    4    -15.89      0.00
    6    4    4      3.06      0.00
    7    4    4     16.84      0.00
    8    4    4      9.94      0.00
    9    4    4      5.89      0.00
   10    4    4     -0.40      0.00
   11    4    4     -2.01      0.00
   12    4    4     -1.37      0.00
   13    4    4     -0.86      0.00
   14    4    4      1.81      0.00
   15    4    4     -2.30      0.00
   16    4    4     -0.73      0.00
   17    4    4     -1.26      0.00
  -14    5    4     -0.51      0.00
  -13    5    4     -1.24      0.00
  -12    5    4      0.18      0.00
  -11    5    4      0.28      0.00
  -10    5    4     -3.44      0.00
   -9    5    4     -2.73      0.00
   -8    5    4      0.30      0.00
   -7    5    4      1.20      0.00
   -6    5    4      1.73      0.00
   -5    5    4      2.93      0.00
   -4    5    4      0.69      0.00
   -3    5    4     -5.88      0.00
   -2    5    4      8.45      0.00
   -1    5    4      5.54      0.00
    0    5    4      8.93      0.00
    1    5    4     26.72      0.00
    2    5    4     -4.15      0.00
    3    5    4    -40.08      0.00
    4    5    4     29.71      0.00
    5    5    4     14.31      0.00
    6    5    4     -6.56      0.00
    7    5    4     -7.91      0.00
    8    5    4     -3.54      0.00
    9    5    4     -4.56      0.00
   10    5    4      6.69      0.00
   11    5    4      6.37      0.00
   12    5    4      0.98      0.00
   13    5    4     -1.14      0.00
   14    5    4     -0.91      0.00
   15    5    4      1.79      0.00
   16    5    4     -0.70      0.00
   17    5    4      0.62      0.00
   18    5    4     -0.92      0.00
  -14    6    4      1.50      0.00
  -13    6    4      0.45      0.00
  -12    6    4     -1.80      0.00
  -11    6    4     -1.67      0.00
  -10    6    4      0.42      0.00
   -9    6    4     -1.24      0.00
   -8    6    4     -0.87      0.00
   -7    6    4     -5.00      0.00
   -6    6    4     -0.70      0.00
   -5    6    4      4.50      0.00
   -4    6    4     -6.61      0.00
   -3    6    4      6.17      0.00
   -2    6    4      7.04      0.00
   -1    6    4     13.26      0.00
    0    6    4      4.43      0.00
    1    6    4     -2.27      0.00
    2    6    4     28.33      0.00
    3    6    4     38.16      0.00
    4    6    4    -25.11      0.00
    5    6    4    -11.45      0.00
    6    6    4     -0.91      0.00
    7    6    4     -3.68      0.00
    8    6    4     15.77      0.00
    9    6    4      7.86      0.00
   10    6    4     -1.99      0.00
   11    6    4      2.49      0.00
   12    6    4     -0.09      0.00
   13    6    4      1.29      0.00
   14    6    4      2.00      0.00
   15    6    4     -2.36      0.00
   16    6    4     -1.34      0.00
   17    6    4      0.77      0.00
   18    6    4      1.59      0.00
  -13    7    4      0.33      0.00
  -12    7    4      0.68      0.00
  -11    7    4     -0.10      0.00
  -10    7    4      1.16      0.00
   -9    7    4     -0.22      0.00
   -8    7    4     -2.49      0.00
   -7    7    4      2.95      0.00
   -6    7    4      1.61      0.00
   -5    7    4     -0.28      0.00
   -4    7    4      3.28      0.00
   -3    7    4     -2.00      0.00
   -2    7    4      4.29      0.00
   -1    7    4     -4.56      0.00
    0    7    4      0.42      0.00
    1    7    4      8.73      0.00
    2    7    4     -8.56      0.00
    3    7    4     -4.80      0.00
    4    7    4     30.58      0.00
    5    7    4     -0.25      0.00
    6    7    4     -2.34      0.00
    7    7    4      2.33      0.00
    8    7    4     -4.40      0.00
    9    7    4     12.66      0.00
   10    7    4      1.14      0.00
   11    7    4     -5.35      0.00
   12    7    4      2.79      0.00
   13    7    4     -0.75      0.00
   14    7    4     -1.01      0.00
   15    7    4      2.09      0.00
   16    7    4     -0.48      0.00
   17    7    4     -1.14      0.00
   18    7    4      1.02      0.00
  -12    8    4      0.10      0.00
  -11    8    4     -0.29      0.00
  -10    8    4      0.84      0.00
   -9    8    4      3.22      0.00
   -8    8    4      0.79      0.00
   -7    8    4     -0.24      0.00
   -6    8    4     -1.64      0.00
   -5    8    4      2.02      0.00
   -4    8    4      7.42      0.00
   -3    8    4      2.10      0.00
   -2    8    4      6.32      0.00
   -1    8    4     14.14      0.00
    0    8    4     -2.65      0.00
    1    8    4     -6.13      0.00
    2    8    4      0.48      0.00
    3    8    4     -2.28      0.00
    4    8    4     -3.18      0.00
    5    8    4     17.11      0.00
    6    8    4      7.35      0.00
    7    8    4      3.61      0.00
    8    8    4      2.07      0.00
    9    8    4     -3.12      0.00
   10    8    4      1.26      0.00
   11    8    4     -1.68      0.00
   12    8    4     -2.95      0.00
   13    8    4      3.31      0.00
   14    8    4      3.40      0.00
   15    8    4      0.86      0.00
   16    8    4      0.28      0.00
   17    8    4     -0.68      0.00
   18    8    4      0.53      0.00
  -11    9    4      1.15      0.00
  -10    9    4     -0.94      0.00
   -9    9    4      0.66      0.00
   -8    9    4      2.94      0.00
   -7    9    4      0.15      0.00
   -6    9    4      1.45      0.00
   -5    9    4      0.12      0.00
   -4    9    4     -2.21      0.00
   -3    9    4      1.27      0.00
   -2    9    4     -0.91      0.00
   -1    9    4      5.13      0.00
    0    9    4     10.94      0.00
    1    9    4     -1.69      0.00
    2    9    4      3.98      0.00
    3    9    4     -0.36      0.00
    4    9    4     -5.80      0.00
    5    9    4     -1.61      0.00
    6    9    4      9.24      0.00
    7    9    4      4.84      0.00
    8    9    4     -0.91      0.00
    9    9    4      1.64      0.00
   10    9    4      9.23      0.00
   11    9    4      2.76      0.00
   12    9    4      0.39      0.00
   13    9    4     -2.29      0.00
   14    9    4     -1.54      0.00
   15    9    4      0.97      0.00
   16    9    4      0.96      0.00
   17    9    4     -0.24      0.00
   18    9    4     -2.28      0.00
  -10   10    4      0.96      0.00
   -9   10    4     -0.74      0.00
   -8   10    4     -1.10      0.00
   -7   10    4     -0.69      0.00
   -6   10    4      1.59      0.00
   -5   10    4     -2.04      0.00
   -4   10    4     -1.41      0.00
   -3   10    4      0.56      0.00
   -2   10    4     -1.02      0.00
   -1   10    4     -1.23      0.00
    0   10    4      0.69      0.00
    1   10    4      6.11      0.00
    2   10    4     -4.89      0.00
    3   10    4      0.97      0.00
    4   10    4      4.33      0.00
    5   10    4      2.86      0.00
    6   10    4     -4.52      0.00
    7   10    4      3.14      0.00
    8   10    4      4.69      0.00
    9   10    4      0.05      0.00
   10   10    4     -1.01      0.00
   11   10    4      2.28      0.00
   12   10    4     -0.42      0.00
   13   10    4      3.33      0.00
   14   10    4      0.29      0.00
   15   10    4      0.13      0.00
   16   10    4      0.16      0.00
   17   10    4     -1.49      0.00
   18   10    4     -0.36      0.00
   19   10    4     -0.83      0.00
   -9   11    4     -0.70      0.00
   -8   11    4     -0.73      0.00
   -7   11    4     -0.13      0.00
   -6   11    4     -0.67      0.00
   -5   11    4      4.54      0.00
   -4   11    4     -1.98      0.00
   -3   11    4     -3.82      0.00
   -2   11    4      3.16      0.00
   -1   11    4      4.01      0.00
    0   11    4      3.91      0.00
    1   11    4     -3.05      0.00
    2   11    4      1.04      0.00
    3   11    4      1.57      0.00
    4   11    4      0.26      0.00
    5   11    4     -0.56      0.00
    6   11    4      6.84      0.00
    7   11    4     -3.91      0.00
    8   11    4      0.47      0.00
    9   11    4      0.13      0.00
   10   11    4      1.91      0.00
   11   11    4      7.35      0.00
   12   11    4      0.11      0.00
   13   11    4     -3.84      0.00
   14   11    4      0.56      0.00
   15   11    4     -0.24      0.00
   16   11    4      2.09      0.00
   17   11    4      1.46      0.00
   18   11    4     -1.82      0.00
   19   11    4     -1.07      0.00
   -8   12    4      0.46      0.00
   -7   12    4     -0.28      0.00
   -6   12    4     -1.72      0.00
   -5   12    4     -0.22      0.00
   -4   12    4      6.27      0.00
   -3   12    4      3.94      0.00
   -2   12    4     -0.43      0.00
   -1   12    4     -0.50      0.00
    0   12    4     -1.60      0.00
    1   12    4      5.46      0.00
    2   12    4      4.89      0.00
    3   12    4      1.90      0.00
    4   12    4      3.18      0.00
    5   12    4      4.38      0.00
    6   12    4     -0.73      0.00
    7   12    4      5.47      0.00
    8   12    4     -0.70      0.00
    9   12    4      2.06      0.00
   10   12    4     -0.61      0.00
   11   12    4      0.81      0.00
   12   12    4      5.84      0.00
   13   12    4      1.68      0.00
   14   12    4      0.98      0.00
   15   12    4     -1.81      0.00
   16   12    4     -3.37      0.00
   17   12    4      1.42      0.00
   18   12    4      1.87      0.00
   -7   13    4      1.31      0.00
   -6   13    4      1.67      0.00
   -5   13    4      0.11      0.00
   -4   13    4     -0.04      0.00
   -3   13    4      0.42      0.00
   -2   13    4      0.92      0.00
   -1   13    4      0.39      0.00
    0   13    4      1.72      0.00
    1   13    4     -2.24      0.00
    2   13    4     -0.01      0.00
    3   13    4      2.24      0.00
    4   13    4      1.02      0.00
    5   13    4      0.48      0.00
    6   13    4      2.35      0.00
    7   13    4     -0.65      0.00
    8   13    4      3.12      0.00
    9   13    4      1.05      0.00
   10   13    4     -0.21      0.00
   11   13    4     -2.21      0.00
   12   13    4      2.40      0.00
   13   13    4      1.98      0.00
   14   13    4     -0.20      0.00
   15   13    4      3.17      0.00
   16   13    4      0.94      0.00
   17   13    4     -3.55      0.00
   18   13    4     -1.38      0.00
   -6   14    4      0.66      0.00
   -5   14    4     -0.67      0.00
   -4   14    4     -1.55      0.00
   -3   14    4     -0.32      0.00
   -2   14    4     -1.10      0.00
   -1   14    4      1.56      0.00
    0   14    4      0.58      0.00
    1   14    4      0.92      0.00
    2   14    4     -0.58      0.00
    3   14    4      2.92      0.00
    4   14    4      1.21      0.00
    5   14    4     -1.00      0.00
    6   14    4      1.64      0.00
    7   14    4      2.19      0.00
    8   14    4     -0.83      0.00
    9   14    4      2.15      0.00
   10   14    4      2.70      0.00
   11   14    4      1.45      0.00
   12   14    4      0.79      0.00
   13   14    4      2.39      0.00
   14   14    4     -0.05      0.00
   15   14    4     -0.14      0.00
   16   14    4     -0.46      0.00
   17   14    4      1.09      0.00
   18   14    4     -0.63      0.00
   -5   15    4      0.49      0.00
   -4   15    4      1.11      0.00
   -3   15    4      0.72      0.00
   -2   15    4      0.10      0.00
   -1   15    4     -1.81      0.00
    0   15    4      0.90      0.00
    1   15    4      0.78      0.00
    2   15    4     -0.46      0.00
    3   15    4     -2.70      0.00
    4   15    4      3.86      0.00
    5   15    4      4.51      0.00
    6   15    4     -1.87      0.00
    7   15    4     -2.62      0.00
    8   15    4      1.37      0.00
    9   15    4      0.52      0.00
   10   15    4      2.01      0.00
   11   15    4      1.07      0.00
   12   15    4     -0.48      0.00
   13   15    4      2.59      0.00
   14   15    4      1.11      0.00
   15   15    4     -0.72      0.00
   16   15    4      2.30      0.00
   17   15    4     -0.50      0.00
   18   15    4      0.76      0.00
   -3   16    4     -0.07      0.00
   -2   16    4     -0.82      0.00
   -1   16    4     -1.07      0.00
    0   16    4      0.72      0.00
    1   16    4      2.22      0.00
    2   16    4      0.79      0.00
    3   16    4      0.22      0.00
    4   16    4     -1.39      0.00
    5   16    4     -1.07      0.00
    6   16    4      2.27      0.00
    7   16    4      2.47      0.00
    8   16    4     -3.05      0.00
    9   16    4     -0.41      0.00
   10   16    4      0.23      0.00
   11   16    4      1.47      0.00
   12   16    4      0.43      0.00
   13   16    4     -1.61      0.00
   14   16    4      1.28      0.00
   15   16    4      0.07      0.00
   16   16    4     -0.81      0.00
   17   16    4      2.24      0.00
   -1   17    4      0.97      0.00
    0   17    4      0.44      0.00
    1   17    4      0.31      0.00
    2   17    4      1.05      0.00
    3   17    4      1.38      0.00
    4   17    4      0.24      0.00
    5   17    4      1.24      0.00
    6   17    4     -0.56      0.00
    7   17    4     -0.90      0.00
    8   17    4      1.13      0.00
    9   17    4     -1.23      0.00
   10   17    4      1.46      0.00
   11   17    4      0.23      0.00
   12   17    4     -0.08      0.00
   13   17    4      0.72      0.00
   14   17    4     -0.20      0.00
   15   17    4     -1.40      0.00
   16   17    4     -0.88      0.00
   17   17    4     -1.08      0.00
    0   18    4     -0.33      0.00
    1   18    4      1.06      0.00
    2   18    4      0.41      0.00
    3   18    4     -0.49      0.00
    4   18    4      0.48      0.00
    5   18    4      0.27      0.00
    6   18    4      0.73      0.00
    7   18    4      0.43      0.00
    8   18    4     -0.25      0.00
    9   18    4     -1.00      0.00
   10   18    4     -1.52      0.00
   11   18    4      1.43      0.00
   12   18    4     -0.54      0.00
   13   18    4     -1.67      0.00
   14   18    4      0.32      0.00
   15   18    4      1.04      0.00
   16   18    4     -1.45      0.00
    3   19    4     -0.17      0.00
    4   19    4      0.88      0.00
    5   19    4      1.36      0.00
    6   19    4      1.21      0.00
    7   19    4      0.04      0.00
    8   19    4      1.25      0.00
    9   19    4      1.08      0.00
   10   19    4     -0.72      0.00
   11   19    4     -1.13      0.00
   12   19    4      0.52      0.00
   13   19    4     -0.84      0.00
   14   19    4     -1.10      0.00
    6   20    4      0.20      0.00
    7   20    4      1.35      0.00
    8   20    4     -0.05      0.00
    9   20    4      1.06      0.00
   10   20    4      0.76      0.00
   11   20    4      0.02      0.00
   12   20    4      0.14      0.00
  -13  -15    5     -0.66      0.00
  -12  -15    5     -1.65      0.00
  -11  -15    5     -0.95      0.00
  -10  -15    5      0.41      0.00
   -9  -15    5      1.49      0.00
   -8  -15    5     -0.47      0.00
   -7  -15    5     -1.17      0.00
   -6  -15    5      1.38      0.00
   -5  -15    5      0.35      0.00
   -4  -15    5     -0.90      0.00
   -3  -15    5      0.04      0.00
  -15  -14    5     -0.80      0.00
  -14  -14    5      0.67      0.00
  -13  -14    5      1.00      0.00
  -12  -14    5     -0.04      0.00
  -11  -14    5      0.83      0.00
  -10  -14    5     -0.68      0.00
   -9  -14    5     -0.71      0.00
   -8  -14    5      0.75      0.00
   -7  -14    5      0.49      0.00
   -6  -14    5     -1.12      0.00
   -5  -14    5      0.75      0.00
   -4  -14    5      0.25      0.00
   -3  -14    5      0.71      0.00
   -2  -14    5      1.78      0.00
   -1  -14    5     -0.29      0.00
  -16  -13    5      1.36      0.00
  -15  -13    5     -0.54      0.00
  -14  -13    5     -0.83      0.00
  -13  -13    5      0.51      0.00
  -12  -13    5      0.39      0.00
  -11  -13    5     -0.54      0.00
  -10  -13    5      2.10      0.00
   -9  -13    5      0.17      0.00
   -8  -13    5      0.88      0.00
   -7  -13    5      1.57      0.00
   -6  -13    5     -0.93      0.00
   -5  -13    5      0.03      0.00
   -4  -13    5     -1.88      0.00
   -3  -13    5     -3.71      0.00
   -2  -13    5      1.01      0.00
   -1  -13    5      1.06      0.00
    0  -13    5     -0.49      0.00
    1  -13    5      0.15      0.00
  -17  -12    5      0.93      0.00
  -16  -12    5     -0.29      0.00
  -15  -12    5      0.75      0.00
  -14  -12    5      0.71      0.00
  -13  -12    5      0.51      0.00
  -12  -12    5     -2.17      0.00
  -11  -12    5     -0.63      0.00
  -10  -12    5      1.87      0.00
   -9  -12    5      3.99      0.00
   -8  -12    5     -1.96      0.00
   -7  -12    5     -2.34      0.00
   -6  -12    5      2.31      0.00
   -5  -12    5     -0.35      0.00
   -4  -12    5      1.96      0.00
   -3  -12    5     -0.83      0.00
   -2  -12    5     -2.21      0.00
   -1  -12    5      2.59      0.00
    0  -12    5     -0.61      0.00
    1  -12    5     -1.16      0.00
    2  -12    5     -0.96      0.00
    3  -12    5     -0.14      0.00
  -17  -11    5     -0.69      0.00
  -16  -11    5      0.41      0.00
  -15  -11    5     -0.76      0.00
  -14  -11    5      0.14      0.00
  -13  -11    5      1.20      0.00
  -12  -11    5      0.07      0.00
  -11  -11    5     -3.70      0.00
  -10  -11    5     -0.12      0.00
   -9  -11    5      0.61      0.00
   -8  -11    5      0.76      0.00
   -7  -11    5     -0.78      0.00
   -6  -11    5     -1.53      0.00
   -5  -11    5      1.02      0.00
   -4  -11    5      1.28      0.00
   -3  -11    5     -0.86      0.00
   -2  -11    5     -4.27      0.00
   -1  -11    5     -1.89      0.00
    0  -11    5      2.39      0.00
    1  -11    5     -1.62      0.00
    2  -11    5      0.24      0.00
    3  -11    5      0.20      0.00
    4  -11    5     -0.12      0.00
  -18  -10    5      1.67      0.00
  -17  -10    5      2.42      0.00
  -16  -10    5      0.75      0.00
  -15  -10    5     -0.09      0.00
  -14  -10    5     -3.15      0.00
  -13  -10    5     -0.04      0.00
  -12  -10    5      5.80      0.00
  -11  -10    5      1.17      0.00
  -10  -10    5     -4.90      0.00
   -9  -10    5      0.23      0.00
   -8  -10    5      2.17      0.00
   -7  -10    5      1.33      0.00
   -6  -10    5     -0.20      0.00
   -5  -10    5     -2.04      0.00
   -4  -10    5     -2.69      0.00
   -3  -10    5      3.01      0.00
   -2  -10    5     -1.40      0.00
   -1  -10    5     -1.98      0.00
    0  -10    5     -0.05      0.00
    1  -10    5      1.53      0.00
    2  -10    5     -1.81      0.00
    3  -10    5     -1.60      0.00
    4  -10    5     -0.56      0.00
    5  -10    5     -0.84      0.00
    6  -10    5     -0.50      0.00
  -18   -9    5      0.84      0.00
  -17   -9    5     -0.17      0.00
  -16   -9    5      1.11      0.00
  -15   -9    5     -0.38      0.00
  -14   -9    5     -0.83      0.00
  -13   -9    5     -2.67      0.00
  -12   -9    5      0.38      0.00
  -11   -9    5      4.15      0.00
  -10   -9    5      0.35      0.00
   -9   -9    5      0.00      0.00
   -8   -9    5      2.24      0.00
   -7   -9    5     -3.77      0.00
   -6   -9    5     -3.99      0.00
   -5   -9    5      0.70      0.00
   -4   -9    5      3.00      0.00
   -3   -9    5      2.55      0.00
   -2   -9    5      4.72      0.00
   -1   -9    5     -5.78      0.00
    0   -9    5     -1.67      0.00
    1   -9    5     -0.23      0.00
    2   -9    5     -0.63      0.00
    3   -9    5     -0.43      0.00
    4   -9    5     -2.46      0.00
    5   -9    5      0.01      0.00
    6   -9    5     -0.48      0.00
    7   -9    5     -2.44      0.00
  -18   -8    5     -0.04      0.00
  -17   -8    5     -0.12      0.00
  -16   -8    5     -1.68      0.00
  -15   -8    5      2.48      0.00
  -14   -8    5      1.63      0.00
  -13   -8    5     -2.77      0.00
  -12   -8    5     -3.49      0.00
  -11   -8    5      0.98      0.00
  -10   -8    5     -3.46      0.00
   -9   -8    5     -3.14      0.00
   -8   -8    5      1.14      0.00
   -7   -8    5      4.66      0.00
   -6   -8    5     -1.40      0.00
   -5   -8    5     -4.99      0.00
   -4   -8    5     -0.71      0.00
   -3   -8    5      1.26      0.00
   -2   -8    5      1.27      0.00
   -1   -8    5      0.77      0.00
    0   -8    5     -6.34      0.00
    1   -8    5      1.06      0.00
    2   -8    5      3.82      0.00
    3   -8    5      2.05      0.00
    4   -8    5      3.49      0.00
    5   -8    5     -0.09      0.00
    6   -8    5      0.22      0.00
    7   -8    5      1.94      0.00
    8   -8    5     -0.07      0.00
  -18   -7    5      0.14      0.00
  -17   -7    5     -0.30      0.00
  -16   -7    5      0.10      0.00
  -15   -7    5     -0.66      0.00
  -14   -7    5      2.96      0.00
  -13   -7    5      2.52      0.00
  -12   -7    5     -1.09      0.00
  -11   -7    5      0.17      0.00
  -10   -7    5      2.96      0.00
   -9   -7    5     -7.39      0.00
   -8   -7    5      3.55      0.00
   -7   -7    5      3.61      0.00
   -6   -7    5      0.99      0.00
   -5   -7    5      1.13      0.00
   -4   -7    5     -3.40      0.00
   -3   -7    5     -5.70      0.00
   -2   -7    5     -1.95      0.00
   -1   -7    5      1.97      0.00
    0   -7    5      1.41      0.00
    1   -7    5      0.33      0.00
    2   -7    5     -2.07      0.00
    3   -7    5     -1.04      0.00
    4   -7    5      0.29      0.00
    5   -7    5      0.70      0.00
    6   -7    5      0.66      0.00
    7   -7    5     -0.40      0.00
    8   -7    5     -0.45      0.00
    9   -7    5     -1.86      0.00
  -18   -6    5      1.12      0.00
  -17   -6    5      2.90      0.00
  -16   -6    5      1.29      0.00
  -15   -6    5     -1.11      0.00
  -14   -6    5     -0.92      0.00
  -13   -6    5      1.83      0.00
  -12   -6    5      0.49      0.00
  -11   -6    5      1.32      0.00
  -10   -6    5      3.24      0.00
   -9   -6    5     -1.44      0.00
   -8   -6    5     -6.07      0.00
   -7   -6    5     12.17      0.00
   -6   -6    5      4.33      0.00
   -5   -6    5     -4.00      0.00
   -4   -6    5     -1.72      0.00
   -3   -6    5      0.47      0.00
   -2   -6    5     -2.79      0.00
   -1   -6    5     -1.99      0.00
    0   -6    5     -4.42      0.00
    1   -6    5     -5.72      0.00
    2   -6    5      1.97      0.00
    3   -6    5     -2.15      0.00
    4   -6    5     -5.28      0.00
    5   -6    5     -0.56      0.00
    6   -6    5      0.51      0.00
    7   -6    5      0.77      0.00
    8   -6    5     -0.79      0.00
    9   -6    5     -0.05      0.00
   10   -6    5     -0.34      0.00
  -18   -5    5     -1.33      0.00
  -17   -5    5     -1.19      0.00
  -16   -5    5     -0.32      0.00
  -15   -5    5     -0.93      0.00
  -14   -5    5      0.62      0.00
  -13   -5    5      1.16      0.00
  -12   -5    5     -0.13      0.00
  -11   -5    5     -2.30      0.00
  -10   -5    5      5.68      0.00
   -9   -5    5      4.10      0.00
   -8   -5    5     -8.10      0.00
   -7   -5    5      5.76      0.00
   -6   -5    5     16.50      0.00
   -5   -5    5     -1.95      0.00
   -4   -5    5     -6.28      0.00
   -3   -5    5     -2.50      0.00
   -2   -5    5      2.89      0.00
   -1   -5    5      0.50      0.00
    0   -5    5     -3.69      0.00
    1   -5    5     -8.49      0.00
    2   -5    5     -0.59      0.00
    3   -5    5      2.12      0.00
    4   -5    5     -0.99      0.00
    5   -5    5     -5.30      0.00
    6   -5    5     -2.00      0.00
    7   -5    5      0.18      0.00
    8   -5    5      1.50      0.00
    9   -5    5      0.01      0.00
   10   -5    5     -1.15      0.00
   11   -5    5     -0.71      0.00
  -18   -4    5     -0.55      0.00
  -17   -4    5     -3.13      0.00
  -16   -4    5     -1.54      0.00
  -15   -4    5      0.81      0.00
  -14   -4    5     -1.49      0.00
  -13   -4    5      1.63      0.00
  -12   -4    5      1.06      0.00
  -11   -4    5     -3.71      0.00
  -10   -4    5     -3.64      0.00
   -9   -4    5      9.08      0.00
   -8   -4    5     -4.55      0.00
   -7   -4    5    -18.41      0.00
   -6   -4    5      7.49      0.00
   -5   -4    5      7.77      0.00
   -4   -4    5      0.26      0.00
   -3   -4    5     -2.76      0.00
   -2   -4    5     -2.76      0.00
   -1   -4    5      8.42      0.00
    0   -4    5      9.09      0.00
    1   -4    5      2.86      0.00
    2   -4    5     -7.87      0.00
    3   -4    5      5.20      0.00
    4   -4    5      2.99      0.00
    5   -4    5     -2.21      0.00
    6   -4    5     -5.44      0.00
    7   -4    5      0.44      0.00
    8   -4    5      1.85      0.00
    9   -4    5      1.46      0.00
   10   -4    5      0.12      0.00
   11   -4    5     -0.93      0.00
   12   -4    5     -1.48      0.00
  -18   -3    5      0.28      0.00
  -17   -3    5     -0.77      0.00
  -16   -3    5     -1.89      0.00
  -15   -3    5     -1.68      0.00
  -14   -3    5      1.54      0.00
  -13   -3    5     -0.50      0.00
  -12   -3    5      0.94      0.00
  -11   -3    5     -0.13      0.00
  -10   -3    5     -4.32      0.00
   -9   -3    5     -3.23      0.00
   -8   -3    5     -0.46      0.00
   -7   -3    5    -26.38      0.00
   -6   -3    5    -12.35      0.00
   -5   -3    5     15.31      0.00
   -4   -3    5     -5.37      0.00
   -3   -3    5      2.21      0.00
   -2   -3    5     -0.26      0.00
   -1   -3    5     -7.74      0.00
    0   -3    5      6.03      0.00
    1   -3    5      3.34      0.00
    2   -3    5      2.93      0.00
    3   -3    5     -5.11      0.00
    4   -3    5     -0.57      0.00
    5   -3    5      4.20      0.00
    6   -3    5      4.30      0.00
    7   -3    5     -1.90      0.00
    8   -3    5     -0.21      0.00
    9   -3    5     -1.81      0.00
   10   -3    5     -0.16      0.00
   11   -3    5     -0.40      0.00
   12   -3    5      1.25      0.00
   13   -3    5     -0.44      0.00
  -17   -2    5      1.69      0.00
  -16   -2    5      0.92      0.00
  -15   -2    5     -0.14      0.00
  -14   -2    5     -4.85      0.00
  -13   -2    5     -1.16      0.00
  -12   -2    5      2.89      0.00
  -11   -2    5      2.30      0.00
  -10   -2    5     -0.43      0.00
   -9   -2    5      0.67      0.00
   -8   -2    5     13.09      0.00
   -7   -2    5      8.53      0.00
   -6   -2    5    -24.89      0.00
   -5   -2    5     -2.43      0.00
   -4   -2    5      7.41      0.00
   -3   -2    5    -10.69      0.00
   -2   -2    5     -9.74      0.00
   -1   -2    5     -0.27      0.00
    0   -2    5      1.05      0.00
    1   -2    5      6.34      0.00
    2   -2    5     -4.15      0.00
    3   -2    5     -2.45      0.00
    4   -2    5      6.18      0.00
    5   -2    5      2.19      0.00
    6   -2    5     -3.91      0.00
    7   -2    5     -2.66      0.00
    8   -2    5      0.38      0.00
    9   -2    5      0.48      0.00
   10   -2    5     -4.45      0.00
   11   -2    5     -0.27      0.00
   12   -2    5     -0.52      0.00
   13   -2    5     -0.59      0.00
   14   -2    5     -1.53      0.00
  -17   -1    5     -0.85      0.00
  -16   -1    5     -0.20      0.00
  -15   -1    5      0.18      0.00
  -14   -1    5      1.58      0.00
  -13   -1    5     -3.39      0.00
  -12   -1    5     -2.11      0.00
  -11   -1    5     -1.74      0.00
  -10   -1    5     -5.02      0.00
   -9   -1    5      1.18      0.00
   -8   -1    5      9.22      0.00
   -7   -1    5     18.39      0.00
   -6   -1    5     -1.47      0.00
   -5   -1    5    -22.06      0.00
   -4   -1    5    -11.77      0.00
   -3   -1    5     -7.34      0.00
   -2   -1    5     34.82      0.00
   -1   -1    5      8.65      0.00
    0   -1    5      0.16      0.00
    1   -1    5     -0.08      0.00
    2   -1    5     -4.71      0.00
    3   -1    5     -3.13      0.00
    4   -1    5     -5.57      0.00
    5   -1    5     -2.83      0.00
    6   -1    5      1.18      0.00
    7   -1    5     -1.71      0.00
    8   -1    5     -1.84      0.00
    9   -1    5      3.61      0.00
   10   -1    5      3.15      0.00
   11   -1    5     -2.33      0.00
   12   -1    5     -2.67      0.00
   13   -1    5      0.57      0.00
   14   -1    5      2.05      0.00
  -17    0    5      2.28      0.00
  -16    0    5      0.98      0.00
  -15    0    5     -0.78      0.00
  -14    0    5     -0.40      0.00
  -13    0    5      0.37      0.00
  -12    0    5     -4.35      0.00
  -11    0    5      0.57      0.00
  -10    0    5     -0.38      0.00
   -9    0    5    -10.01      0.00
   -8    0    5     -5.05      0.00
   -7    0    5      5.62      0.00
   -6    0    5     10.34      0.00
   -5    0    5     -2.11      0.00
   -4    0    5      1.50      0.00
   -3    0    5    -25.03      0.00
   -2    0    5    -46.87      0.00
   -1    0    5      5.01      0.00
    0    0    5    -11.55      0.00
    1    0    5     -6.29      0.00
    2    0    5      0.26      0.00
    3    0    5     -2.43      0.00
    4    0    5      2.03      0.00
    5    0    5      3.80      0.00
    6    0    5     -0.97      0.00
    7    0    5      2.45      0.00
    8    0    5      1.01      0.00
    9    0    5      3.09      0.00
   10    0    5      4.00      0.00
   11    0    5     -0.22      0.00
   12    0    5      0.53      0.00
   13    0    5     -1.43      0.00
   14    0    5     -0.49      0.00
   15    0    5      2.12      0.00
  -16    1    5      0.89      0.00
  -15    1    5     -0.06      0.00
  -14    1    5     -1.74      0.00
  -13    1    5     -0.06      0.00
  -12    1    5      2.29      0.00
  -11    1    5     -0.43      0.00
  -10    1    5      2.01      0.00
   -9    1    5     -2.33      0.00
   -8    1    5     -9.16      0.00
   -7    1    5     -3.97      0.00
   -6    1    5      5.33      0.00
   -5    1    5     -4.84      0.00
   -4    1    5      7.46      0.00
   -3    1    5      6.92      0.00
   -2    1    5    -52.75      0.00
   -1    1    5    -44.58      0.00
    0    1    5    -26.44      0.00
    1    1    5    -24.87      0.00
    2    1    5    -12.09      0.00
    3    1    5    -18.84      0.00
    4    1    5     -9.93      0.00
    5    1    5     -1.46      0.00
    6    1    5      5.74      0.00
    7    1    5     -0.67      0.00
    8    1    5     -0.73      0.00
    9    1    5     -3.37      0.00
   10    1    5      0.07      0.00
   11    1    5      2.36      0.00
   12    1    5      0.35      0.00
   13    1    5      1.08      0.00
   14    1    5      1.22      0.00
   15    1    5      0.88      0.00
  -16    2    5     -1.06      0.00
  -15    2    5     -0.07      0.00
  -14    2    5     -0.95      0.00
  -13    2    5     -3.25      0.00
  -12    2    5     -1.82      0.00
  -11    2    5      1.67      0.00
  -10    2    5      0.79      0.00
   -9    2    5     -0.49      0.00
   -8    2    5     -4.52      0.00
   -7    2    5     -7.53      0.00
   -6    2    5     -5.17      0.00
   -5    2    5      2.29      0.00
   -4    2    5    -24.85      0.00
   -3    2    5     16.01      0.00
   -2    2    5     32.81      0.00
   -1    2    5    -32.47      0.00
    0    2    5      1.51      0.00
    1    2    5     -9.03      0.00
    2    2    5    -13.50      0.00
    3    2    5     -3.70      0.00
    4    2    5    -14.79      0.00
    5    2    5    -11.19      0.00
    6    2    5     -1.53      0.00
    7    2    5      8.58      0.00
    8    2    5      1.55      0.00
    9    2    5     -1.58      0.00
   10    2    5     -0.94      0.00
   11    2    5     -0.36      0.00
   12    2    5     -1.77      0.00
   13    2    5      2.59      0.00
   14    2    5      1.70      0.00
   15    2    5      0.35      0.00
   16    2    5      1.10      0.00
  -15    3    5      0.43      0.00
  -14    3    5      0.47      0.00
  -13    3    5      0.70      0.00
  -12    3    5     -1.11      0.00
  -11    3    5     -1.98      0.00
  -10    3    5      1.30      0.00
   -9    3    5     -1.09      0.00
   -8    3    5     -6.62      0.00
   -7    3    5     -3.02      0.00
   -6    3    5      1.20      0.00
   -5    3    5     -2.07      0.00
   -4    3    5      5.58      0.00
   -3    3    5    -10.05      0.00
   -2    3    5     13.58      0.00
   -1    3    5     36.71      0.00
    0    3    5    -11.51      0.00
    1    3    5     -0.93      0.00
    2    3    5     11.83      0.00
    3    3    5     18.94      0.00
    4    3    5     29.75      0.00
    5    3    5     11.52      0.00
    6    3    5     -6.87      0.00
    7    3    5     -6.40      0.00
    8    3    5     -2.93      0.00
    9    3    5     -4.57      0.00
   10    3    5     -1.53      0.00
   11    3    5      3.06      0.00
   12    3    5      3.46      0.00
   13    3    5     -1.87      0.00
   14    3    5     -0.17      0.00
   15    3    5     -0.09      0.00
   16    3    5      1.16      0.00
  -15    4    5      0.54      0.00
  -14    4    5      1.19      0.00
  -13    4    5      1.17      0.00
  -12    4    5      0.46      0.00
  -11    4    5     -0.94      0.00
  -10    4    5     -2.40      0.00
   -9    4    5      2.22      0.00
   -8    4    5      1.39      0.00
   -7    4    5     -6.55      0.00
   -6    4    5     -2.32      0.00
   -5    4    5      3.98      0.00
   -4    4    5      2.17      0.00
   -3    4    5      0.68      0.00
   -2    4    5      5.55      0.00
   -1    4    5     -1.04      0.00
    0    4    5      1.51      0.00
    1    4    5    -17.26      0.00
    2    4    5    -21.23      0.00
    3    4    5     -6.98      0.00
    4    4    5    -17.69      0.00
    5    4    5     13.00      0.00
    6    4    5      4.47      0.00
    7    4    5     -7.61      0.00
    8    4    5      2.09      0.00
    9    4    5      5.02      0.00
   10    4    5     -1.28      0.00
   11    4    5     -1.50      0.00
   12    4    5     -2.08      0.00
   13    4    5     -0.62      0.00
   14    4    5      3.37      0.00
   15    4    5      2.84      0.00
   16    4    5     -1.80      0.00
   17    4    5     -1.98      0.00
  -14    5    5     -0.86      0.00
  -13    5    5      0.33      0.00
  -12    5    5      1.98      0.00
  -11    5    5      0.23      0.00
  -10    5    5     -2.30      0.00
   -9    5    5     -1.81      0.00
   -8    5    5      3.06      0.00
   -7    5    5      0.46      0.00
   -6    5    5     -2.95      0.00
   -5    5    5      7.94      0.00
   -4    5    5      4.32      0.00
   -3    5    5     -3.34      0.00
   -2    5    5    -13.24      0.00
   -1    5    5    -13.19      0.00
    0    5    5    -12.89      0.00
    1    5    5      1.07      0.00
    2    5    5     -6.03      0.00
    3    5    5     -3.31      0.00
    4    5    5      8.19      0.00
    5    5    5    -26.11      0.00
    6    5    5      8.69      0.00
    7    5    5      6.60      0.00
    8    5    5      0.54      0.00
    9    5    5      3.19      0.00
   10    5    5      5.88      0.00
   11    5    5      1.31      0.00
   12    5    5      1.45      0.00
   13    5    5     -0.56      0.00
   14    5    5     -2.30      0.00
   15    5    5      2.02      0.00
   16    5    5     -0.13      0.00
   17    5    5     -0.22      0.00
  -14    6    5     -1.52      0.00
  -13    6    5     -0.65      0.00
  -12    6    5      0.73      0.00
  -11    6    5      0.92      0.00
  -10    6    5      1.85      0.00
   -9    6    5     -0.51      0.00
   -8    6    5     -1.05      0.00
   -7    6    5      4.04      0.00
   -6    6    5      1.84      0.00
   -5    6    5     -4.90      0.00
   -4    6    5      1.16      0.00
   -3    6    5      0.24      0.00
   -2    6    5     -7.64      0.00
   -1    6    5     -5.33      0.00
    0    6    5     -4.36      0.00
    1    6    5     -6.11      0.00
    2    6    5      6.56      0.00
    3    6    5     -6.24      0.00
    4    6    5     -8.85      0.00
    5    6    5     11.60      0.00
    6    6    5    -14.80      0.00
    7    6    5     -3.59      0.00
    8    6    5     -6.73      0.00
    9    6    5     -5.15      0.00
   10    6    5     -4.12      0.00
   11    6    5      4.06      0.00
   12    6    5      5.14      0.00
   13    6    5      1.73      0.00
   14    6    5     -3.02      0.00
   15    6    5     -4.37      0.00
   16    6    5      2.37      0.00
   17    6    5     -0.66      0.00
   18    6    5      0.21      0.00
  -13    7    5     -0.69      0.00
  -12    7    5     -0.83      0.00
  -11    7    5     -0.71      0.00
  -10    7    5     -1.18      0.00
   -9    7    5      1.76      0.00
   -8    7    5     -1.01      0.00
   -7    7    5     -1.06      0.00
   -6    7    5     -0.79      0.00
   -5    7    5     -1.52      0.00
   -4    7    5     -0.78      0.00
   -3    7    5     -8.67      0.00
   -2    7    5     -0.33      0.00
   -1    7    5      8.06      0.00
    0    7    5      9.19      0.00
    1    7    5      7.86      0.00
    2    7    5     -7.84      0.00
    3    7    5     -4.21      0.00
    4    7    5      9.18      0.00
    5    7    5     -2.09      0.00
    6    7    5      2.14      0.00
    7    7    5    -13.06      0.00
    8    7    5    -12.78      0.00
    9    7    5      2.87      0.00
   10    7    5      8.47      0.00
   11    7    5     -0.68      0.00
   12    7    5     -0.88      0.00
   13    7    5     -0.20      0.00
   14    7    5      3.32      0.00
   15    7    5      3.86      0.00
   16    7    5     -2.86      0.00
   17    7    5     -1.04      0.00
   18    7    5     -1.72      0.00
  -12    8    5     -0.58      0.00
  -11    8    5     -0.57      0.00
  -10    8    5     -2.98      0.00
   -9    8    5     -1.98      0.00
   -8    8    5      0.82      0.00
   -7    8    5     -4.80      0.00
   -6    8    5     -4.16      0.00
   -5    8    5     -3.35      0.00
   -4    8    5     -3.94      0.00
   -3    8    5      5.40      0.00
   -2    8    5     -5.06      0.00
   -1    8    5     -8.98      0.00
    0    8    5     -0.39      0.00
    1    8    5     -0.94      0.00
    2    8    5     14.69      0.00
    3    8    5     11.05      0.00
    4    8    5     -8.53      0.00
    5    8    5     -4.58      0.00
    6    8    5     -7.56      0.00
    7    8    5     12.20      0.00
    8    8    5      9.25      0.00
    9    8    5    -11.17      0.00
   10    8    5     -0.83      0.00
   11    8    5      1.27      0.00
   12    8    5     -2.93      0.00
   13    8    5      3.03      0.00
   14    8    5     -0.50      0.00
   15    8    5     -1.69      0.00
   16    8    5      2.98      0.00
   17    8    5     -0.47      0.00
   18    8    5     -0.96      0.00
  -11    9    5      0.81      0.00
  -10    9    5      0.94      0.00
   -9    9    5     -2.16      0.00
   -8    9    5     -0.69      0.00
   -7    9    5      1.41      0.00
   -6    9    5      1.49      0.00
   -5    9    5     -3.14      0.00
   -4    9    5     -6.41      0.00
   -3    9    5     -3.05      0.00
   -2    9    5      0.09      0.00
   -1    9    5     -1.91      0.00
    0    9    5      0.02      0.00
    1    9    5      4.47      0.00
    2    9    5     -4.05      0.00
    3    9    5     -0.29      0.00
    4    9    5      1.78      0.00
    5    9    5      0.17      0.00
    6    9    5     -0.96      0.00
    7    9    5    -11.01      0.00
    8    9    5      1.81      0.00
    9    9    5      5.18      0.00
   10    9    5     -4.31      0.00
   11    9    5      3.85      0.00
   12    9    5      1.56      0.00
   13    9    5     -4.34      0.00
   14    9    5      0.35      0.00
   15    9    5     -0.03      0.00
   16    9    5     -1.06      0.00
   17    9    5      2.86      0.00
   18    9    5      1.43      0.00
  -11   10    5      0.20      0.00
  -10   10    5      1.78      0.00
   -9   10    5     -0.25      0.00
   -8   10    5     -0.90      0.00
   -7   10    5      1.50      0.00
   -6   10    5     -1.74      0.00
   -5   10    5      5.40      0.00
   -4   10    5      6.82      0.00
   -3   10    5     -4.33      0.00
   -2   10    5     -2.00      0.00
   -1   10    5     -0.21      0.00
    0   10    5     -3.91      0.00
    1   10    5     -1.18      0.00
    2   10    5     -0.23      0.00
    3   10    5      0.94      0.00
    4   10    5      6.21      0.00
    5   10    5     -2.29      0.00
    6   10    5     -0.85      0.00
    7   10    5      1.27      0.00
    8   10    5     -2.43      0.00
    9   10    5      0.13      0.00
   10   10    5     -3.00      0.00
   11   10    5      0.36      0.00
   12   10    5      4.35      0.00
   13   10    5      1.95      0.00
   14   10    5     -2.58      0.00
   15   10    5     -1.62      0.00
   16   10    5      0.01      0.00
   17   10    5     -0.13      0.00
   18   10    5      0.80      0.00
  -10   11    5      0.08      0.00
   -9   11    5      2.52      0.00
   -8   11    5      1.38      0.00
   -7   11    5      1.07      0.00
   -6   11    5      0.35      0.00
   -5   11    5     -3.16      0.00
   -4   11    5     -0.46      0.00
   -3   11    5      5.42      0.00
   -2   11    5      1.00      0.00
   -1   11    5     -0.12      0.00
    0   11    5      2.54      0.00
    1   11    5     -1.50      0.00
    2   11    5      0.82      0.00
    3   11    5     -1.88      0.00
    4   11    5     -4.97      0.00
    5   11    5      4.84      0.00
    6   11    5      4.17      0.00
    7   11    5     -0.90      0.00
    8   11    5      0.35      0.00
    9   11    5      1.67      0.00
   10   11    5     -0.85      0.00
   11   11    5     -7.22      0.00
   12   11    5     -1.49      0.00
   13   11    5      1.89      0.00
   14   11    5      5.88      0.00
   15   11    5      2.83      0.00
   16   11    5      0.24      0.00
   17   11    5      0.74      0.00
   18   11    5      0.13      0.00
   -9   12    5     -1.46      0.00
   -8   12    5     -0.15      0.00
   -7   12    5     -0.36      0.00
   -6   12    5      1.94      0.00
   -5   12    5     -1.14      0.00
   -4   12    5     -2.00      0.00
   -3   12    5     -3.40      0.00
   -2   12    5     -1.89      0.00
   -1   12    5      0.46      0.00
    0   12    5      0.95      0.00
    1   12    5      2.47      0.00
    2   12    5     -2.31      0.00
    3   12    5     -4.15      0.00
    4   12    5      0.49      0.00
    5   12    5     -1.34      0.00
    6   12    5     -2.12      0.00
    7   12    5      1.63      0.00
    8   12    5     -4.22      0.00
    9   12    5      0.08      0.00
   10   12    5      1.10      0.00
   11   12    5     -1.89      0.00
   12   12    5     -0.41      0.00
   13   12    5     -0.30      0.00
   14   12    5     -3.03      0.00
   15   12    5      1.35      0.00
   16   12    5     -0.15      0.00
   17   12    5     -1.41      0.00
   18   12    5      1.15      0.00
   -7   13    5     -0.77      0.00
   -6   13    5     -1.02      0.00
   -5   13    5     -0.05      0.00
   -4   13    5     -1.40      0.00
   -3   13    5      0.86      0.00
   -2   13    5      1.56      0.00
   -1   13    5      1.36      0.00
    0   13    5      0.01      0.00
    1   13    5     -1.76      0.00
    2   13    5      1.09      0.00
    3   13    5      4.48      0.00
    4   13    5     -1.67      0.00
    5   13    5     -0.30      0.00
    6   13    5      4.01      0.00
    7   13    5     -0.52      0.00
    8   13    5      1.65      0.00
    9   13    5     -3.38      0.00
   10   13    5      2.45      0.00
   11   13    5      1.40      0.00
   12   13    5     -4.26      0.00
   13   13    5     -1.97      0.00
   14   13    5     -1.13      0.00
   15   13    5      0.65      0.00
   16   13    5      1.39      0.00
   17   13    5     -0.53      0.00
   18   13    5     -1.46      0.00
   -6   14    5     -1.00      0.00
   -5   14    5      0.83      0.00
   -4   14    5      0.08      0.00
   -3   14    5     -0.63      0.00
   -2   14    5     -0.31      0.00
   -1   14    5     -1.85      0.00
    0   14    5      1.08      0.00
    1   14    5      4.56      0.00
    2   14    5      1.07      0.00
    3   14    5     -2.21      0.00
    4   14    5      2.08      0.00
    5   14    5     -1.45      0.00
    6   14    5     -0.97      0.00
    7   14    5      3.23      0.00
    8   14    5     -2.27      0.00
    9   14    5     -0.06      0.00
   10   14    5     -1.32      0.00
   11   14    5      0.29      0.00
   12   14    5     -1.50      0.00
   13   14    5      1.57      0.00
   14   14    5      0.81      0.00
   15   14    5     -4.72      0.00
   16   14    5      0.44      0.00
   17   14    5      2.11      0.00
   18   14    5      0.15      0.00
   -5   15    5      0.29      0.00
   -4   15    5      0.79      0.00
   -3   15    5      0.36      0.00
   -2   15    5      0.71      0.00
   -1   15    5      0.36      0.00
    0   15    5     -1.88      0.00
    1   15    5     -1.68      0.00
    2   15    5      1.86      0.00
    3   15    5      0.36      0.00
    4   15    5      0.59      0.00
    5   15    5      3.67      0.00
    6   15    5     -1.63      0.00
    7   15    5      0.44      0.00
    8   15    5      4.24      0.00
    9   15    5     -1.52      0.00
   10   15    5     -0.62      0.00
   11   15    5      1.40      0.00
   12   15    5      1.95      0.00
   13   15    5     -2.27      0.00
   14   15    5      0.44      0.00
   15   15    5      1.73      0.00
   16   15    5     -2.21      0.00
   17   15    5     -1.93      0.00
   18   15    5      0.00      0.00
   -4   16    5     -0.24      0.00
   -3   16    5      0.22      0.00
   -2   16    5      0.44      0.00
   -1   16    5     -0.11      0.00
    0   16    5     -0.76      0.00
    1   16    5     -0.26      0.00
    2   16    5      0.91      0.00
    3   16    5      1.76      0.00
    4   16    5     -2.39      0.00
    5   16    5      0.13      0.00
    6   16    5      4.69      0.00
    7   16    5     -0.49      0.00
    8   16    5     -0.72      0.00
    9   16    5      2.09      0.00
   10   16    5     -1.12      0.00
   11   16    5     -0.11      0.00
   12   16    5     -0.06      0.00
   13   16    5     -1.19      0.00
   14   16    5      1.14      0.00
   15   16    5      1.20      0.00
   16   16    5     -0.12      0.00
   17   16    5      0.24      0.00
   -2   17    5     -0.81      0.00
   -1   17    5      0.54      0.00
    0   17    5      0.42      0.00
    1   17    5      0.05      0.00
    2   17    5     -1.23      0.00
    3   17    5      0.93      0.00
    4   17    5      2.79      0.00
    5   17    5     -1.73      0.00
    6   17    5     -2.44      0.00
    7   17    5      2.02      0.00
    8   17    5      2.50      0.00
    9   17    5      0.03      0.00
   10   17    5      0.44      0.00
   11   17    5     -0.68      0.00
   12   17    5      1.54      0.00
   13   17    5      1.89      0.00
   14   17    5     -1.41      0.00
   15   17    5      1.67      0.00
   16   17    5      2.08      0.00
   17   17    5      1.08      0.00
    0   18    5      1.08      0.00
    1   18    5      0.12      0.00
    2   18    5      0.47      0.00
    3   18    5     -1.03      0.00
    4   18    5      0.48      0.00
    5   18    5      2.17      0.00
    6   18    5      0.57      0.00
    7   18    5     -1.67      0.00
    8   18    5     -0.43      0.00
    9   18    5      1.34      0.00
   10   18    5      0.49      0.00
   11   18    5      1.81      0.00
   12   18    5      1.46      0.00
   13   18    5      0.73      0.00
   14   18    5      0.16      0.00
   15   18    5     -0.98      0.00
   16   18    5     -0.28      0.00
    2   19    5      1.01      0.00
    3   19    5      1.53      0.00
    4   19    5     -0.41      0.00
    5   19    5     -0.44      0.00
    6   19    5      0.62      0.00
    7   19    5      0.51      0.00
    8   19    5     -1.03      0.00
    9   19    5      0.66      0.00
   10   19    5      0.54      0.00
   11   19    5     -1.39      0.00
   12   19    5      0.43      0.00
   13   19    5      1.36      0.00
   14   19    5      0.06      0.00
   15   19    5     -0.52      0.00
    5   20    5      0.10      0.00
    6   20    5      0.54      0.00
    7   20    5      1.03      0.00
    8   20    5      0.82      0.00
    9   20    5     -0.69      0.00
   10   20    5      0.48      0.00
   11   20    5      0.90      0.00
   12   20    5     -0.52      0.00
  -11  -15    6      1.32      0.00
  -10  -15    6     -0.48      0.00
   -9  -15    6     -1.24      0.00
   -8  -15    6     -0.98      0.00
   -7  -15    6     -0.37      0.00
   -6  -15    6     -0.44      0.00
  -14  -14    6     -0.73      0.00
  -13  -14    6      1.69      0.00
  -12  -14    6      0.95      0.00
  -11  -14    6     -0.17      0.00
  -10  -14    6     -0.60      0.00
   -9  -14    6      0.74      0.00
   -8  -14    6      1.98      0.00
   -7  -14    6      1.06      0.00
   -6  -14    6     -1.18      0.00
   -5  -14    6      0.78      0.00
   -4  -14    6      1.84      0.00
   -3  -14    6      0.53      0.00
   -2  -14    6      0.07      0.00
  -15  -13    6      1.41      0.00
  -14  -13    6     -0.60      0.00
  -13  -13    6     -1.38      0.00
  -12  -13    6     -0.32      0.00
  -11  -13    6     -0.25      0.00
  -10  -13    6      1.35      0.00
   -9  -13    6     -0.25      0.00
   -8  -13    6     -0.63      0.00
   -7  -13    6     -0.06      0.00
   -6  -13    6      1.59      0.00
   -5  -13    6     -0.78      0.00
   -4  -13    6      1.21      0.00
   -3  -13    6      1.82      0.00
   -2  -13    6     -1.16      0.00
   -1  -13    6     -0.36      0.00
    0  -13    6      0.36      0.00
  -16  -12    6      0.07      0.00
  -15  -12    6      1.65      0.00
  -14  -12    6      1.16      0.00
  -13  -12    6     -1.07      0.00
  -12  -12    6      0.68      0.00
  -11  -12    6     -0.07      0.00
  -10  -12    6     -2.57      0.00
   -9  -12    6      1.89      0.00
   -8  -12    6      0.71      0.00
   -7  -12    6      2.16      0.00
   -6  -12    6      1.59      0.00
   -5  -12    6     -1.93      0.00
   -4  -12    6     -1.42      0.00
   -3  -12    6      0.08      0.00
   -2  -12    6     -1.51      0.00
   -1  -12    6     -0.59      0.00
    0  -12    6     -0.42      0.00
    1  -12    6     -1.85      0.00
    2  -12    6      0.76      0.00
  -17  -11    6      0.67      0.00
  -16  -11    6      1.16      0.00
  -15  -11    6      2.00      0.00
  -14  -11    6      2.23      0.00
  -13  -11    6      0.71      0.00
  -12  -11    6      0.50      0.00
  -11  -11    6      0.80      0.00
  -10  -11    6      0.18      0.00
   -9  -11    6     -0.83      0.00
   -8  -11    6      4.27      0.00
   -7  -11    6     -1.36      0.00
   -6  -11    6     -1.37      0.00
   -5  -11    6      3.52      0.00
   -4  -11    6     -2.34      0.00
   -3  -11    6      2.09      0.00
   -2  -11    6      3.21      0.00
   -1  -11    6     -2.50      0.00
    0  -11    6      1.01      0.00
    1  -11    6      1.22      0.00
    2  -11    6     -2.86      0.00
    3  -11    6     -1.93      0.00
  -17  -10    6     -0.26      0.00
  -16  -10    6     -0.19      0.00
  -15  -10    6      0.65      0.00
  -14  -10    6      1.09      0.00
  -13  -10    6     -1.19      0.00
  -12  -10    6     -0.53      0.00
  -11  -10    6      2.95      0.00
  -10  -10    6     -0.65      0.00
   -9  -10    6     -2.31      0.00
   -8  -10    6     -2.71      0.00
   -7  -10    6      4.40      0.00
   -6  -10    6      3.59      0.00
   -5  -10    6     -0.19      0.00
   -4  -10    6      1.92      0.00
   -3  -10    6     -1.76      0.00
   -2  -10    6      2.06      0.00
   -1  -10    6     -0.40      0.00
    0  -10    6     -4.72      0.00
    1  -10    6      1.58      0.00
    2  -10    6      2.59      0.00
    3  -10    6      1.16      0.00
    4  -10    6      0.40      0.00
    5  -10    6      0.61      0.00
  -17   -9    6      0.62      0.00
  -16   -9    6     -0.18      0.00
  -15   -9    6     -1.45      0.00
  -14   -9    6      2.21      0.00
  -13   -9    6      0.50      0.00
  -12   -9    6     -5.54      0.00
  -11   -9    6      1.61      0.00
  -10   -9    6      5.86      0.00
   -9   -9    6     -2.12      0.00
   -8   -9    6     -2.89      0.00
   -7   -9    6     -1.97      0.00
   -6   -9    6      2.23      0.00
   -5   -9    6      2.45      0.00
   -4   -9    6     -2.33      0.00
   -3   -9    6     -4.27      0.00
   -2   -9    6      1.13      0.00
   -1   -9    6      6.87      0.00
    0   -9    6      1.73      0.00
    1   -9    6     -5.18      0.00
    2   -9    6     -0.29      0.00
    3   -9    6     -0.64      0.00
    4   -9    6     -0.82      0.00
    5   -9    6     -0.06      0.00
    6   -9    6      0.21      0.00
  -18   -8    6      0.76      0.00
  -17   -8    6      1.74      0.00
  -16   -8    6      1.92      0.00
  -15   -8    6      0.11      0.00
  -14   -8    6     -1.29      0.00
  -13   -8    6      2.99      0.00
  -12   -8    6      0.55      0.00
  -11   -8    6     -5.04      0.00
  -10   -8    6      4.68      0.00
   -9   -8    6      5.19      0.00
   -8   -8    6     -0.83      0.00
   -7   -8    6     -0.26      0.00
   -6   -8    6     -3.06      0.00
   -5   -8    6     -0.06      0.00
   -4   -8    6      4.09      0.00
   -3   -8    6      1.58      0.00
   -2   -8    6     -1.99      0.00
   -1   -8    6      4.05      0.00
    0   -8    6      1.07      0.00
    1   -8    6     -0.36      0.00
    2   -8    6     -5.22      0.00
    3   -8    6     -2.33      0.00
    4   -8    6     -0.77      0.00
    5   -8    6     -2.37      0.00
    6   -8    6     -0.76      0.00
    7   -8    6     -0.21      0.00
  -18   -7    6     -0.76      0.00
  -17   -7    6     -0.73      0.00
  -16   -7    6      2.00      0.00
  -15   -7    6      1.26      0.00
  -14   -7    6      0.04      0.00
  -13   -7    6      1.25      0.00
  -12   -7    6      1.62      0.00
  -11   -7    6     -3.27      0.00
  -10   -7    6     -2.23      0.00
   -9   -7    6      3.50      0.00
   -8   -7    6     -0.51      0.00
   -7   -7    6     -3.47      0.00
   -6   -7    6      2.28      0.00
   -5   -7    6      1.65      0.00
   -4   -7    6      1.50      0.00
   -3   -7    6      3.56      0.00
   -2   -7    6     -2.10      0.00
   -1   -7    6     -4.31      0.00
    0   -7    6      5.15      0.00
    1   -7    6     -0.40      0.00
    2   -7    6      2.42      0.00
    3   -7    6      1.43      0.00
    4   -7    6     -1.60      0.00
    5   -7    6      0.01      0.00
    6   -7    6     -1.34      0.00
    7   -7    6     -0.92      0.00
    8   -7    6      1.68      0.00
    9   -7    6      1.42      0.00
  -18   -6    6     -0.44      0.00
  -17   -6    6     -0.82      0.00
  -16   -6    6     -1.29      0.00
  -15   -6    6     -0.53      0.00
  -14   -6    6     -0.64      0.00
  -13   -6    6      1.93      0.00
  -12   -6    6      5.43      0.00
  -11   -6    6      1.53      0.00
  -10   -6    6     -2.82      0.00
   -9   -6    6      4.25      0.00
   -8   -6    6     -2.35      0.00
   -7   -6    6     -3.03      0.00
   -6   -6    6     -4.06      0.00
   -5   -6    6     -0.61      0.00
   -4   -6    6      3.07      0.00
   -3   -6    6      2.76      0.00
   -2   -6    6      1.86      0.00
   -1   -6    6     -0.12      0.00
    0   -6    6      1.47      0.00
    1   -6    6      3.88      0.00
    2   -6    6     -0.31      0.00
    3   -6    6      0.77      0.00
    4   -6    6      3.52      0.00
    5   -6    6      0.76      0.00
    6   -6    6     -0.15      0.00
    7   -6    6      0.09      0.00
    8   -6    6     -0.92      0.00
    9   -6    6      0.33      0.00
   10   -6    6     -0.45      0.00
  -18   -5    6      0.68      0.00
  -17   -5    6      1.10      0.00
  -16   -5    6      2.22      0.00
  -15   -5    6      2.54      0.00
  -14   -5    6     -2.19      0.00
  -13   -5    6     -2.85      0.00
  -12   -5    6      3.90      0.00
  -11   -5    6      5.04      0.00
  -10   -5    6     -2.74      0.00
   -9   -5    6     -0.51      0.00
   -8   -5    6      5.86      0.00
   -7   -5    6     -8.11      0.00
   -6   -5    6      0.86      0.00
   -5   -5    6     -2.37      0.00
   -4   -5    6     -3.84      0.00
   -3   -5    6      1.40      0.00
   -2   -5    6      3.60      0.00
   -1   -5    6      1.67      0.00
    0   -5    6      0.20      0.00
    1   -5    6      1.17      0.00
    2   -5    6     -4.66      0.00
    3   -5    6     -1.26      0.00
    4   -5    6      3.86      0.00
    5   -5    6      4.82      0.00
    6   -5    6      2.21      0.00
    7   -5    6      0.35      0.00
    8   -5    6     -0.34      0.00
    9   -5    6     -1.11      0.00
   10   -5    6      1.81      0.00
   11   -5    6      0.27      0.00
  -18   -4    6      0.90      0.00
  -17   -4    6      0.36      0.00
  -16   -4    6     -0.36      0.00
  -15   -4    6      0.34      0.00
  -14   -4    6      3.77      0.00
  -13   -4    6     -0.34      0.00
  -12   -4    6     -4.59      0.00
  -11   -4    6      0.58      0.00
  -10   -4    6      2.42      0.00
   -9   -4    6      4.83      0.00
   -8   -4    6     18.09      0.00
   -7   -4    6      6.84      0.00
   -6   -4    6     -6.41      0.00
   -5   -4    6     10.72      0.00
   -4   -4    6     -0.40      0.00
   -3   -4    6     -6.34      0.00
   -2   -4    6     -4.62      0.00
   -1   -4    6     -7.18      0.00
    0   -4    6     -2.53      0.00
    1   -4    6      1.67      0.00
    2   -4    6      4.02      0.00
    3   -4    6      0.34      0.00
    4   -4    6     -5.28      0.00
    5   -4    6     -1.36      0.00
    6   -4    6      0.94      0.00
    7   -4    6     -3.00      0.00
    8   -4    6     -2.26      0.00
    9   -4    6      1.28      0.00
   10   -4    6      0.48      0.00
   11   -4    6     -0.35      0.00
  -18   -3    6      1.93      0.00
  -17   -3    6      1.56      0.00
  -16   -3    6     -1.56      0.00
  -15   -3    6     -0.68      0.00
  -14   -3    6      0.39      0.00
  -13   -3    6      1.98      0.00
  -12   -3    6      3.80      0.00
  -11   -3    6      1.80      0.00
  -10   -3    6     -3.08      0.00
   -9   -3    6     -8.54      0.00
   -8   -3    6     10.56      0.00
   -7   -3    6     32.80      0.00
   -6   -3    6      3.87      0.00
   -5   -3    6     -4.37      0.00
   -4   -3    6     12.28      0.00
   -3   -3    6     11.06      0.00
   -2   -3    6      0.93      0.00
   -1   -3    6     -7.11      0.00
    0   -3    6    -10.68      0.00
    1   -3    6      0.31      0.00
    2   -3    6      5.94      0.00
    3   -3    6     -3.46      0.00
    4   -3    6     -0.75      0.00
    5   -3    6     -4.15      0.00
    6   -3    6     -2.04      0.00
    7   -3    6     -0.13      0.00
    8   -3    6     -0.84      0.00
    9   -3    6     -0.10      0.00
   10   -3    6      1.83      0.00
   11   -3    6      1.64      0.00
   12   -3    6     -0.83      0.00
  -17   -2    6     -0.66      0.00
  -16   -2    6      1.74      0.00
  -15   -2    6      0.85      0.00
  -14   -2    6      0.44      0.00
  -13   -2    6     -1.32      0.00
  -12   -2    6     -2.60      0.00
  -11   -2    6      3.76      0.00
  -10   -2    6      5.67      0.00
   -9   -2    6     -8.45      0.00
   -8   -2    6    -24.51      0.00
   -7   -2    6     -0.56      0.00
   -6   -2    6     18.18      0.00
   -5   -2    6      5.51      0.00
   -4   -2    6     11.36      0.00
   -3   -2    6      0.71      0.00
   -2   -2    6     18.30      0.00
   -1   -2    6     12.76      0.00
    0   -2    6     -5.62      0.00
    1   -2    6     -3.30      0.00
    2   -2    6     -1.45      0.00
    3   -2    6      1.50      0.00
    4   -2    6     -3.25      0.00
    5   -2    6     -0.56      0.00
    6   -2    6      0.63      0.00
    7   -2    6      2.71      0.00
    8   -2    6     -1.42      0.00
    9   -2    6     -2.30      0.00
   10   -2    6     -1.99      0.00
   11   -2    6      0.84      0.00
   12   -2    6      0.72      0.00
   13   -2    6      0.00      0.00
  -17   -1    6      0.15      0.00
  -16   -1    6     -0.61      0.00
  -15   -1    6      0.14      0.00
  -14   -1    6      1.37      0.00
  -13   -1    6      1.14      0.00
  -12   -1    6     -1.04      0.00
  -11   -1    6     -0.15      0.00
  -10   -1    6      7.15      0.00
   -9   -1    6      7.16      0.00
   -8   -1    6    -11.25      0.00
   -7   -1    6    -20.27      0.00
   -6   -1    6      2.24      0.00
   -5   -1    6     -0.65      0.00
   -4   -1    6     -1.66      0.00
   -3   -1    6      3.55      0.00
   -2   -1    6    -20.68      0.00
   -1   -1    6      8.41      0.00
    0   -1    6     17.77      0.00
    1   -1    6     -0.25      0.00
    2   -1    6      6.31      0.00
    3   -1    6      7.72      0.00
    4   -1    6      1.10      0.00
    5   -1    6      1.53      0.00
    6   -1    6      1.39      0.00
    7   -1    6     -1.32      0.00
    8   -1    6     -1.92      0.00
    9   -1    6     -2.09      0.00
   10   -1    6      1.17      0.00
   11   -1    6     -1.98      0.00
   12   -1    6      0.26      0.00
   13   -1    6     -0.47      0.00
   14   -1    6     -1.75      0.00
  -17    0    6     -1.39      0.00
  -16    0    6     -0.30      0.00
  -15    0    6     -0.56      0.00
  -14    0    6      0.44      0.00
  -13    0    6      3.99      0.00
  -12    0    6      2.47      0.00
  -11    0    6     -1.36      0.00
  -10    0    6     -1.25      0.00
   -9    0    6      4.86      0.00
   -8    0    6     12.61      0.00
   -7    0    6     -1.07      0.00
   -6    0    6     -4.00      0.00
   -5    0    6     -5.28      0.00
   -4    0    6    -11.83      0.00
   -3    0    6     12.49      0.00
   -2    0    6      6.51      0.00
   -1    0    6     -6.58      0.00
    0    0    6     -6.85      0.00
    1    0    6     -2.61      0.00
    2    0    6     -5.83      0.00
    3    0    6     -7.32      0.00
    4    0    6      3.64      0.00
    5    0    6     -2.03      0.00
    6    0    6     -5.87      0.00
    7    0    6      0.43      0.00
    8    0    6      3.21      0.00
    9    0    6     -1.69      0.00
   10    0    6     -1.81      0.00
   11    0    6      2.33      0.00
   12    0    6     -2.50      0.00
   13    0    6     -3.14      0.00
   14    0    6      0.63      0.00
  -16    1    6      1.38      0.00
  -15    1    6      1.60      0.00
  -14    1    6     -1.25      0.00
  -13    1    6     -1.15      0.00
  -12    1    6      0.81      0.00
  -11    1    6     -3.73      0.00
  -10    1    6      0.84      0.00
   -9    1    6      6.66      0.00
   -8    1    6      1.70      0.00
   -7    1    6      4.54      0.00
   -6    1    6      0.11      0.00
   -5    1    6     14.30      0.00
   -4    1    6      1.13      0.00
   -3    1    6     -0.81      0.00
   -2    1    6     30.30      0.00
   -1    1    6     13.12      0.00
    0    1    6     11.47      0.00
    1    1    6     -2.99      0.00
    2    1    6     -1.60      0.00
    3    1    6     10.28      0.00
    4    1    6      2.80      0.00
    5    1    6      3.26      0.00
    6    1    6      0.86      0.00
    7    1    6     -4.25      0.00
    8    1    6      1.56      0.00
    9    1    6      1.51      0.00
   10    1    6     -1.60      0.00
   11    1    6      1.09      0.00
   12    1    6      0.51      0.00
   13    1    6     -1.76      0.00
   14    1    6     -4.29      0.00
   15    1    6     -0.32      0.00
  -16    2    6      0.70      0.00
  -15    2    6      0.69      0.00
  -14    2    6      1.35      0.00
  -13    2    6     -2.07      0.00
  -12    2    6     -0.87      0.00
  -11    2    6      1.99      0.00
  -10    2    6     -4.16      0.00
   -9    2    6     -1.43      0.00
   -8    2    6      5.30      0.00
   -7    2    6      2.34      0.00
   -6    2    6      2.42      0.00
   -5    2    6      2.02      0.00
   -4    2    6     10.71      0.00
   -3    2    6      4.30      0.00
   -2    2    6     -3.03      0.00
   -1    2    6      7.65      0.00
    0    2    6     24.50      0.00
    1    2    6     15.09      0.00
    2    2    6     -0.75      0.00
    3    2    6     -8.14      0.00
    4    2    6    -10.96      0.00
    5    2    6     -7.70      0.00
    6    2    6     -2.97      0.00
    7    2    6      0.65      0.00
    8    2    6     -1.27      0.00
    9    2    6      5.65      0.00
   10    2    6      0.62      0.00
   11    2    6     -4.31      0.00
   12    2    6      1.66      0.00
   13    2    6      0.73      0.00
   14    2    6     -0.12      0.00
   15    2    6     -2.91      0.00
   16    2    6     -0.03      0.00
  -15    3    6      0.09      0.00
  -14    3    6      0.99      0.00
  -13    3    6      2.04      0.00
  -12    3    6     -1.42      0.00
  -11    3    6     -0.94      0.00
  -10    3    6     -0.56      0.00
   -9    3    6     -2.79      0.00
   -8    3    6     -0.96      0.00
   -7    3    6      0.99      0.00
   -6    3    6      1.84      0.00
   -5    3    6      0.87      0.00
   -4    3    6      4.19      0.00
   -3    3    6    -13.24      0.00
   -2    3    6     -4.59      0.00
   -1    3    6      5.31      0.00
    0    3    6    -16.68      0.00
    1    3    6     10.77      0.00
    2    3    6    -17.96      0.00
    3    3    6    -24.80      0.00
    4    3    6    -13.30      0.00
    5    3    6     -5.85      0.00
    6    3    6     -3.87      0.00
    7    3    6     -3.76      0.00
    8    3    6      2.00      0.00
    9    3    6     -0.25      0.00
   10    3    6      2.12      0.00
   11    3    6      2.65      0.00
   12    3    6     -0.53      0.00
   13    3    6     -1.44      0.00
   14    3    6     -0.34      0.00
   15    3    6      1.98      0.00
   16    3    6     -0.87      0.00
  -15    4    6      0.28      0.00
  -14    4    6     -0.42      0.00
  -13    4    6     -0.47      0.00
  -12    4    6      2.78      0.00
  -11    4    6      0.61      0.00
  -10    4    6     -0.01      0.00
   -9    4    6      0.46      0.00
   -8    4    6      1.27      0.00
   -7    4    6     -0.87      0.00
   -6    4    6     -5.12      0.00
   -5    4    6     -3.55      0.00
   -4    4    6     -9.37      0.00
   -3    4    6      0.77      0.00
   -2    4    6     -7.70      0.00
   -1    4    6     -4.70      0.00
    0    4    6      9.98      0.00
    1    4    6    -14.41      0.00
    2    4    6     10.74      0.00
    3    4    6      6.52      0.00
    4    4    6      6.33      0.00
    5    4    6      0.86      0.00
    6    4    6      5.42      0.00
    7    4    6     -2.34      0.00
    8    4    6    -10.54      0.00
    9    4    6     -6.03      0.00
   10    4    6     -0.92      0.00
   11    4    6     -0.08      0.00
   12    4    6      2.11      0.00
   13    4    6      1.99      0.00
   14    4    6     -3.09      0.00
   15    4    6     -1.22      0.00
   16    4    6      2.49      0.00
  -14    5    6      0.13      0.00
  -13    5    6     -0.69      0.00
  -12    5    6     -0.57      0.00
  -11    5    6      3.64      0.00
  -10    5    6      2.53      0.00
   -9    5    6     -1.80      0.00
   -8    5    6     -0.90      0.00
   -7    5    6      4.44      0.00
   -6    5    6     -2.11      0.00
   -5    5    6    -11.81      0.00
   -4    5    6     -3.06      0.00
   -3    5    6     -0.42      0.00
   -2    5    6     -7.54      0.00
   -1    5    6     -5.28      0.00
    0    5    6     -1.20      0.00
    1    5    6     14.00      0.00
    2    5    6      1.04      0.00
    3    5    6      5.84      0.00
    4    5    6     -0.84      0.00
    5    5    6     -6.52      0.00
    6    5    6     -1.44      0.00
    7    5    6      5.45      0.00
    8    5    6      0.86      0.00
    9    5    6     -2.36      0.00
   10    5    6     -5.86      0.00
   11    5    6     -5.77      0.00
   12    5    6     -1.25      0.00
   13    5    6      2.23      0.00
   14    5    6      1.61      0.00
   15    5    6     -0.70      0.00
   16    5    6      1.09      0.00
   17    5    6     -0.51      0.00
  -14    6    6      2.09      0.00
  -13    6    6     -0.15      0.00
  -12    6    6     -0.63      0.00
  -11    6    6      0.62      0.00
  -10    6    6      1.90      0.00
   -9    6    6      1.09      0.00
   -8    6    6     -5.02      0.00
   -7    6    6     -6.89      0.00
   -6    6    6      3.12      0.00
   -5    6    6      5.99      0.00
   -4    6    6      1.57      0.00
   -3    6    6      0.55      0.00
   -2    6    6      9.25      0.00
   -1    6    6     -1.97      0.00
    0    6    6    -17.17      0.00
    1    6    6    -20.13      0.00
    2    6    6     -3.37      0.00
    3    6    6    -13.97      0.00
    4    6    6      8.27      0.00
    5    6    6     14.63      0.00
    6    6    6     -6.16      0.00
    7    6    6      8.73      0.00
    8    6    6      5.28      0.00
    9    6    6     -3.15      0.00
   10    6    6     -1.29      0.00
   11    6    6     -0.63      0.00
   12    6    6     -2.21      0.00
   13    6    6      1.64      0.00
   14    6    6      3.10      0.00
   15    6    6      0.21      0.00
   16    6    6     -0.61      0.00
   17    6    6      0.22      0.00
  -13    7    6      1.41      0.00
  -12    7    6      0.21      0.00
  -11    7    6     -0.43      0.00
  -10    7    6     -1.32      0.00
   -9    7    6      1.36      0.00
   -8    7    6      4.60      0.00
   -7    7    6     -0.78      0.00
   -6    7    6     -5.04      0.00
   -5    7    6      0.17      0.00
   -4    7    6      1.01      0.00
   -3    7    6      3.04      0.00
   -2    7    6     -2.02      0.00
   -1    7    6     -2.58      0.00
    0    7    6      3.17      0.00
    1    7    6     -6.27      0.00
    2    7    6    -16.34      0.00
    3    7    6     -1.23      0.00
    4    7    6    -17.32      0.00
    5    7    6      2.88      0.00
    6    7    6     11.97      0.00
    7    7    6    -13.74      0.00
    8    7    6      3.04      0.00
    9    7    6      0.79      0.00
   10    7    6     -2.13      0.00
   11    7    6     -2.15      0.00
   12    7    6     -1.45      0.00
   13    7    6     -0.70      0.00
   14    7    6      1.24      0.00
   15    7    6     -0.20      0.00
   16    7    6     -1.83      0.00
   17    7    6      1.66      0.00
   18    7    6      0.10      0.00
  -12    8    6     -0.83      0.00
  -11    8    6     -0.95      0.00
  -10    8    6      1.95      0.00
   -9    8    6     -1.21      0.00
   -8    8    6      0.74      0.00
   -7    8    6      6.07      0.00
   -6    8    6      5.92      0.00
   -5    8    6      0.39      0.00
   -4    8    6     -2.32      0.00
   -3    8    6     -1.22      0.00
   -2    8    6     -3.06      0.00
   -1    8    6     -3.32      0.00
    0    8    6     -2.14      0.00
    1    8    6      1.31      0.00
    2    8    6      1.36      0.00
    3    8    6     -9.23      0.00
    4    8    6     -5.54      0.00
    5    8    6     -9.10      0.00
    6    8    6      2.70      0.00
    7    8    6      6.60      0.00
    8    8    6    -11.32      0.00
    9    8    6     -5.96      0.00
   10    8    6     -1.83      0.00
   11    8    6      4.97      0.00
   12    8    6      1.62      0.00
   13    8    6     -2.59      0.00
   14    8    6     -1.73      0.00
   15    8    6      2.36      0.00
   16    8    6      2.28      0.00
   17    8    6     -2.00      0.00
   18    8    6      0.70      0.00
  -12    9    6     -0.10      0.00
  -11    9    6     -0.82      0.00
  -10    9    6     -0.53      0.00
   -9    9    6      0.13      0.00
   -8    9    6     -2.33      0.00
   -7    9    6      0.51      0.00
   -6    9    6      0.84      0.00
   -5    9    6      2.74      0.00
   -4    9    6      3.03      0.00
   -3    9    6     -3.18      0.00
   -2    9    6      4.77      0.00
   -1    9    6      3.87      0.00
    0    9    6     -5.74      0.00
    1    9    6     -0.71      0.00
    2    9    6     -4.05      0.00
    3    9    6      2.90      0.00
    4    9    6      8.50      0.00
    5    9    6      1.34      0.00
    6    9    6     -6.97      0.00
    7    9    6     -5.08      0.00
    8    9    6      6.48      0.00
    9    9    6      5.80      0.00
   10    9    6     -6.24      0.00
   11    9    6     -6.98      0.00
   12    9    6     -0.85      0.00
   13    9    6     -0.15      0.00
   14    9    6      1.81      0.00
   15    9    6     -0.32      0.00
   16    9    6     -0.42      0.00
   17    9    6      1.85      0.00
   18    9    6     -1.91      0.00
  -11   10    6     -0.07      0.00
  -10   10    6     -0.22      0.00
   -9   10    6      1.21      0.00
   -8   10    6     -1.33      0.00
   -7   10    6     -4.36      0.00
   -6   10    6     -2.57      0.00
   -5   10    6     -0.65      0.00
   -4   10    6      0.58      0.00
   -3   10    6      1.40      0.00
   -2   10    6     -6.33      0.00
   -1   10    6     -3.13      0.00
    0   10    6      3.78      0.00
    1   10    6     -2.41      0.00
    2   10    6      4.63      0.00
    3   10    6     -1.45      0.00
    4   10    6     -5.50      0.00
    5   10    6     -2.36      0.00
    6   10    6      6.22      0.00
    7   10    6      1.26      0.00
    8   10    6     -9.92      0.00
    9   10    6     -0.95      0.00
   10   10    6      6.68      0.00
   11   10    6     -2.53      0.00
   12   10    6      0.95      0.00
   13   10    6      1.34      0.00
   14   10    6     -2.64      0.00
   15   10    6     -0.44      0.00
   16   10    6     -1.92      0.00
   17   10    6     -2.17      0.00
   18   10    6      2.07      0.00
  -10   11    6      0.24      0.00
   -9   11    6     -0.15      0.00
   -8   11    6     -1.18      0.00
   -7   11    6     -1.53      0.00
   -6   11    6      0.40      0.00
   -5   11    6     -4.48      0.00
   -4   11    6     -2.75      0.00
   -3   11    6      2.30      0.00
   -2   11    6     -0.52      0.00
   -1   11    6     -5.67      0.00
    0   11    6     -3.27      0.00
    1   11    6     -1.45      0.00
    2   11    6     -5.59      0.00
    3   11    6     -1.31      0.00
    4   11    6     -3.22      0.00
    5   11    6      0.44      0.00
    6   11    6     -5.59      0.00
    7   11    6      3.40      0.00
    8   11    6      1.40      0.00
    9   11    6     -5.15      0.00
   10   11    6      3.16      0.00
   11   11    6      3.17      0.00
   12   11    6     -3.64      0.00
   13   11    6     -0.40      0.00
   14   11    6     -1.25      0.00
   15   11    6     -2.47      0.00
   16   11    6      0.28      0.00
   17   11    6     -0.75      0.00
   18   11    6     -1.94      0.00
   -9   12    6      0.54      0.00
   -8   12    6      2.08      0.00
   -7   12    6      0.70      0.00
   -6   12    6      0.52      0.00
   -5   12    6      3.98      0.00
   -4   12    6     -0.78      0.00
   -3   12    6     -3.81      0.00
   -2   12    6      1.35      0.00
   -1   12    6      0.61      0.00
    0   12    6     -4.64      0.00
    1   12    6      1.67      0.00
    2   12    6      1.85      0.00
    3   12    6     -1.73      0.00
    4   12    6      0.61      0.00
    5   12    6     -8.78      0.00
    6   12    6     -0.89      0.00
    7   12    6      2.28      0.00
    8   12    6      6.54      0.00
    9   12    6     -0.86      0.00
   10   12    6     -4.05      0.00
   11   12    6      3.00      0.00
   12   12    6      1.34      0.00
   13   12    6     -0.44      0.00
   14   12    6      0.36      0.00
   15   12    6      0.67      0.00
   16   12    6      0.41      0.00
   17   12    6      1.08      0.00
   18   12    6      0.13      0.00
   -8   13    6      0.41      0.00
   -7   13    6      1.24      0.00
   -6   13    6     -1.04      0.00
   -5   13    6      1.39      0.00
   -4   13    6      2.48      0.00
   -3   13    6      0.99      0.00
   -2   13    6     -0.66      0.00
   -1   13    6     -0.53      0.00
    0   13    6     -1.75      0.00
    1   13    6     -6.67      0.00
    2   13    6     -0.95      0.00
    3   13    6      2.46      0.00
    4   13    6     -3.03      0.00
    5   13    6      1.92      0.00
    6   13    6     -3.80      0.00
    7   13    6     -4.01      0.00
    8   13    6     -0.06      0.00
    9   13    6      1.30      0.00
   10   13    6     -1.32      0.00
   11   13    6     -0.42      0.00
   12   13    6     -0.18      0.00
   13   13    6      1.02      0.00
   14   13    6      2.36      0.00
   15   13    6     -0.18      0.00
   16   13    6      0.72      0.00
   17   13    6     -1.03      0.00
   18   13    6     -1.60      0.00
   -7   14    6     -0.42      0.00
   -6   14    6     -0.49      0.00
   -5   14    6     -2.37      0.00
   -4   14    6      0.55      0.00
   -3   14    6      0.11      0.00
   -2   14    6     -1.67      0.00
   -1   14    6      0.50      0.00
    0   14    6      3.32      0.00
    1   14    6      0.36      0.00
    2   14    6     -4.65      0.00
    3   14    6     -5.63      0.00
    4   14    6      2.34      0.00
    5   14    6     -0.46      0.00
    6   14    6     -1.74      0.00
    7   14    6     -1.20      0.00
    8   14    6      0.17      0.00
    9   14    6      1.85      0.00
   10   14    6     -3.14      0.00
   11   14    6     -2.03      0.00
   12   14    6      1.57      0.00
   13   14    6     -2.76      0.00
   14   14    6     -1.14      0.00
   15   14    6      0.66      0.00
   16   14    6      0.22      0.00
   17   14    6      2.25      0.00
   18   14    6      1.15      0.00
   -5   15    6     -0.42      0.00
   -4   15    6     -1.21      0.00
   -3   15    6     -0.97      0.00
   -2   15    6      0.32      0.00
   -1   15    6     -1.15      0.00
    0   15    6     -3.58      0.00
    1   15    6      0.79      0.00
    2   15    6      2.57      0.00
    3   15    6      1.70      0.00
    4   15    6     -4.60      0.00
    5   15    6     -0.51      0.00
    6   15    6     -0.30      0.00
    7   15    6     -1.88      0.00
    8   15    6     -1.87      0.00
    9   15    6     -1.21      0.00
   10   15    6      2.44      0.00
   11   15    6     -1.04      0.00
   12   15    6     -1.15      0.00
   13   15    6     -1.42      0.00
   14   15    6     -0.54      0.00
   15   15    6      1.13      0.00
   16   15    6     -2.21      0.00
   17   15    6     -0.84      0.00
   18   15    6      0.21      0.00
   -4   16    6     -0.46      0.00
   -3   16    6      0.57      0.00
   -2   16    6      0.60      0.00
   -1   16    6      0.74      0.00
    0   16    6      0.95      0.00
    1   16    6     -1.98      0.00
    2   16    6     -1.98      0.00
    3   16    6     -0.94      0.00
    4   16    6     -0.46      0.00
    5   16    6     -2.18      0.00
    6   16    6      2.59      0.00
    7   16    6     -0.55      0.00
    8   16    6     -0.98      0.00
    9   16    6      0.28      0.00
   10   16    6     -1.04      0.00
   11   16    6      0.25      0.00
   12   16    6      0.68      0.00
   13   16    6      3.10      0.00
   14   16    6     -2.90      0.00
   15   16    6     -3.48      0.00
   16   16    6      0.51      0.00
   17   16    6     -0.86      0.00
   -2   17    6     -2.21      0.00
   -1   17    6     -2.22      0.00
    0   17    6     -1.39      0.00
    1   17    6      0.36      0.00
    2   17    6     -0.16      0.00
    3   17    6     -0.66      0.00
    4   17    6      0.84      0.00
    5   17    6     -0.68      0.00
    6   17    6     -3.73      0.00
    7   17    6      0.12      0.00
    8   17    6     -0.62      0.00
    9   17    6      1.05      0.00
   10   17    6      0.24      0.00
   11   17    6     -2.72      0.00
   12   17    6     -1.64      0.00
   13   17    6     -1.49      0.00
   14   17    6      0.13      0.00
   15   17    6      0.56      0.00
   16   17    6     -1.59      0.00
   17   17    6     -2.35      0.00
   -1   18    6     -0.76      0.00
    0   18    6     -0.53      0.00
    1   18    6     -0.45      0.00
    2   18    6      0.06      0.00
    3   18    6     -2.06      0.00
    4   18    6     -1.84      0.00
    5   18    6      0.61      0.00
    6   18    6      1.03      0.00
    7   18    6     -0.38      0.00
    8   18    6     -0.91      0.00
    9   18    6     -1.89      0.00
   10   18    6      1.39      0.00
   11   18    6      1.12      0.00
   12   18    6     -2.33      0.00
   13   18    6     -0.67      0.00
   14   18    6      1.81      0.00
   15   18    6     -0.45      0.00
   16   18    6      0.26      0.00
    2   19    6     -0.62      0.00
    3   19    6      0.81      0.00
    4   19    6     -1.56      0.00
    5   19    6     -1.95      0.00
    6   19    6     -0.86      0.00
    7   19    6     -0.57      0.00
    8   19    6     -0.29      0.00
    9   19    6     -0.50      0.00
   10   19    6     -2.10      0.00
   11   19    6      0.00      0.00
   12   19    6      1.44      0.00
   13   19    6      0.92      0.00
   14   19    6     -0.68      0.00
   15   19    6      0.04      0.00
    4   20    6      1.79      0.00
    5   20    6      0.00      0.00
    6   20    6     -1.40      0.00
    7   20    6     -0.98      0.00
    8   20    6     -0.39      0.00
    9   20    6     -1.11      0.00
   10   20    6      0.98      0.00
   11   20    6      0.65      0.00
   12   20    6     -0.39      0.00
   13   20    6     -1.45      0.00
  -12  -14    7     -1.91      0.00
  -11  -14    7      0.02      0.00
  -10  -14    7     -0.10      0.00
   -9  -14    7     -0.13      0.00
   -8  -14    7     -1.12      0.00
   -7  -14    7     -0.59      0.00
   -6  -14    7      1.26      0.00
   -5  -14    7     -0.57      0.00
  -14  -13    7      0.60      0.00
  -13  -13    7      0.88      0.00
  -12  -13    7      0.46      0.00
  -11  -13    7      0.14      0.00
  -10  -13    7     -0.74      0.00
   -9  -13    7     -1.42      0.00
   -8  -13    7     -0.46      0.00
   -7  -13    7     -0.20      0.00
   -6  -13    7      0.75      0.00
   -5  -13    7      0.73      0.00
   -4  -13    7     -0.39      0.00
   -3  -13    7     -0.49      0.00
   -2  -13    7      0.51      0.00
  -15  -12    7     -3.24      0.00
  -14  -12    7      1.56      0.00
  -13  -12    7      1.60      0.00
  -12  -12    7     -0.08      0.00
  -11  -12    7     -0.76      0.00
  -10  -12    7     -0.49      0.00
   -9  -12    7      0.00      0.00
   -8  -12    7     -0.70      0.00
   -7  -12    7     -1.85      0.00
   -6  -12    7     -2.49      0.00
   -5  -12    7      3.85      0.00
   -4  -12    7      2.58      0.00
   -3  -12    7     -0.40      0.00
   -2  -12    7      0.88      0.00
   -1  -12    7     -1.06      0.00
    0  -12    7      0.82      0.00
    1  -12    7      1.00      0.00
  -16  -11    7     -1.34      0.00
  -15  -11    7     -2.43      0.00
  -14  -11    7     -2.30      0.00
  -13  -11    7      1.52      0.00
  -12  -11    7     -0.98      0.00
  -11  -11    7      0.17      0.00
  -10  -11    7      0.40      0.00
   -9  -11    7     -1.71      0.00
   -8  -11    7      0.57      0.00
   -7  -11    7     -0.55      0.00
   -6  -11    7     -0.51      0.00
   -5  -11    7     -1.73      0.00
   -4  -11    7      1.30      0.00
   -3  -11    7      1.35      0.00
   -2  -11    7      0.17      0.00
   -1  -11    7      1.61      0.00
    0  -11    7      0.56      0.00
    1  -11    7      0.84      0.00
    2  -11    7     -0.33      0.00
  -16  -10    7      2.31      0.00
  -15  -10    7      1.21      0.00
  -14  -10    7      0.00      0.00
  -13  -10    7      0.79      0.00
  -12  -10    7      0.44      0.00
  -11  -10    7     -2.19      0.00
  -10  -10    7      1.02      0.00
   -9  -10    7      2.36      0.00
   -8  -10    7     -1.43      0.00
   -7  -10    7      1.84      0.00
   -6  -10    7     -2.33      0.00
   -5  -10    7     -2.74      0.00
   -4  -10    7      1.93      0.00
   -3  -10    7     -1.61      0.00
   -2  -10    7     -0.35      0.00
   -1  -10    7      2.00      0.00
    0  -10    7     -0.45      0.00
    1  -10    7     -0.15      0.00
    2  -10    7      2.30      0.00
    3  -10    7     -0.06      0.00
    4  -10    7      1.05      0.00
  -17   -9    7      0.21      0.00
  -16   -9    7     -0.20      0.00
  -15   -9    7      2.08      0.00
  -14   -9    7     -0.36      0.00
  -13   -9    7      1.52      0.00
  -12   -9    7      1.86      0.00
  -11   -9    7     -2.03      0.00
  -10   -9    7     -0.29      0.00
   -9   -9    7      1.98      0.00
   -8   -9    7      2.68      0.00
   -7   -9    7     -1.95      0.00
   -6   -9    7      2.10      0.00
   -5   -9    7      1.24      0.00
   -4   -9    7     -1.07      0.00
   -3   -9    7      3.36      0.00
   -2   -9    7     -5.08      0.00
   -1   -9    7     -2.51      0.00
    0   -9    7      2.50      0.00
    1   -9    7     -0.40      0.00
    2   -9    7     -1.13      0.00
    3   -9    7      0.89      0.00
    4   -9    7      0.47      0.00
    5   -9    7      1.23      0.00
  -17   -8    7     -3.33      0.00
  -16   -8    7     -1.58      0.00
  -15   -8    7     -0.19      0.00
  -14   -8    7     -0.63      0.00
  -13   -8    7      0.64      0.00
  -12   -8    7      4.92      0.00
  -11   -8    7     -2.43      0.00
  -10   -8    7     -6.29      0.00
   -9   -8    7      0.47      0.00
   -8   -8    7      1.85      0.00
   -7   -8    7      4.38      0.00
   -6   -8    7     -0.13      0.00
   -5   -8    7     -1.78      0.00
   -4   -8    7     -0.97      0.00
   -3   -8    7      0.76      0.00
   -2   -8    7      2.95      0.00
   -1   -8    7     -4.67      0.00
    0   -8    7      1.21      0.00
    1   -8    7      5.32      0.00
    2   -8    7     -0.37      0.00
    3   -8    7     -0.89      0.00
    4   -8    7     -0.69      0.00
    5   -8    7     -0.28      0.00
    6   -8    7     -0.08      0.00
    7   -8    7      0.45      0.00
  -17   -7    7      1.52      0.00
  -16   -7    7     -1.33      0.00
  -15   -7    7      0.12      0.00
  -14   -7    7     -0.15      0.00
  -13   -7    7     -4.29      0.00
  -12   -7    7      1.09      0.00
  -11   -7    7      8.10      0.00
  -10   -7    7     -4.55      0.00
   -9   -7    7     -4.57      0.00
   -8   -7    7      0.18      0.00
   -7   -7    7     -0.50      0.00
   -6   -7    7      2.69      0.00
   -5   -7    7     -1.21      0.00
   -4   -7    7     -3.01      0.00
   -3   -7    7      0.14      0.00
   -2   -7    7      3.06      0.00
   -1   -7    7      3.13      0.00
    0   -7    7     -1.55      0.00
    1   -7    7     -1.43      0.00
    2   -7    7      3.55      0.00
    3   -7    7     -1.05      0.00
    4   -7    7     -0.12      0.00
    5   -7    7      0.61      0.00
    6   -7    7     -0.80      0.00
    7   -7    7      0.46      0.00
    8   -7    7      0.14      0.00
  -18   -6    7      0.22      0.00
  -17   -6    7     -2.01      0.00
  -16   -6    7     -0.47      0.00
  -15   -6    7      1.54      0.00
  -14   -6    7      2.22      0.00
  -13   -6    7     -4.12      0.00
  -12   -6    7     -7.38      0.00
  -11   -6    7      2.33      0.00
  -10   -6    7      6.18      0.00
   -9   -6    7     -4.71      0.00
   -8   -6    7      0.72      0.00
   -7   -6    7      1.77      0.00
   -6   -6    7      0.10      0.00
   -5   -6    7      2.35      0.00
   -4   -6    7     -2.76      0.00
   -3   -6    7     -3.29      0.00
   -2   -6    7      3.26      0.00
   -1   -6    7      0.55      0.00
    0   -6    7     -2.32      0.00
    1   -6    7      4.09      0.00
    2   -6    7      0.03      0.00
    3   -6    7      1.92      0.00
    4   -6    7     -0.27      0.00
    5   -6    7     -2.14      0.00
    6   -6    7     -0.36      0.00
    7   -6    7     -0.07      0.00
    8   -6    7      0.32      0.00
    9   -6    7     -0.03      0.00
  -18   -5    7      0.35      0.00
  -17   -5    7      0.87      0.00
  -16   -5    7     -1.18      0.00
  -15   -5    7     -1.66      0.00
  -14   -5    7      0.19      0.00
  -13   -5    7      2.65      0.00
  -12   -5    7     -1.90      0.00
  -11   -5    7     -1.95      0.00
  -10   -5    7      3.73      0.00
   -9   -5    7     -0.53      0.00
   -8   -5    7     -2.26      0.00
   -7   -5    7      0.11      0.00
   -6   -5    7      0.97      0.00
   -5   -5    7      4.20      0.00
   -4   -5    7      3.34      0.00
   -3   -5    7     -4.43      0.00
   -2   -5    7     -3.16      0.00
   -1   -5    7      4.78      0.00
    0   -5    7      1.11      0.00
    1   -5    7     -2.75      0.00
    2   -5    7      3.17      0.00
    3   -5    7      0.49      0.00
    4   -5    7     -2.38      0.00
    5   -5    7     -1.27      0.00
    6   -5    7     -1.73      0.00
    7   -5    7     -1.34      0.00
    8   -5    7      0.81      0.00
    9   -5    7      0.33      0.00
   10   -5    7     -1.30      0.00
  -17   -4    7      1.07      0.00
  -16   -4    7      0.86      0.00
  -15   -4    7     -2.20      0.00
  -14   -4    7     -0.25      0.00
  -13   -4    7      0.99      0.00
  -12   -4    7      2.02      0.00
  -11   -4    7      1.28      0.00
  -10   -4    7      3.17      0.00
   -9   -4    7     -2.89      0.00
   -8   -4    7    -10.17      0.00
   -7   -4    7     -0.43      0.00
   -6   -4    7     -6.97      0.00
   -5   -4    7     -4.76      0.00
   -4   -4    7      1.95      0.00
   -3   -4    7      4.22      0.00
   -2   -4    7      0.99      0.00
   -1   -4    7      3.44      0.00
    0   -4    7      4.37      0.00
    1   -4    7     -4.46      0.00
    2   -4    7     -3.69      0.00
    3   -4    7     -1.00      0.00
    4   -4    7      3.51      0.00
    5   -4    7      3.82      0.00
    6   -4    7      4.22      0.00
    7   -4    7      2.27      0.00
    8   -4    7     -0.16      0.00
    9   -4    7     -0.46      0.00
   10   -4    7     -0.22      0.00
   11   -4    7      0.94      0.00
  -17   -3    7      0.58      0.00
  -16   -3    7      1.83      0.00
  -15   -3    7      0.00      0.00
  -14   -3    7     -3.44      0.00
  -13   -3    7      0.63      0.00
  -12   -3    7     -0.81      0.00
  -11   -3    7     -4.73      0.00
  -10   -3    7      1.21      0.00
   -9   -3    7      9.29      0.00
   -8   -3    7     -5.25      0.00
   -7   -3    7     -6.37      0.00
   -6   -3    7      1.64      0.00
   -5   -3    7    -11.13      0.00
   -4   -3    7     -1.15      0.00
   -3   -3    7     -2.58      0.00
   -2   -3    7      0.32      0.00
   -1   -3    7      6.56      0.00
    0   -3    7      1.22      0.00
    1   -3    7      1.53      0.00
    2   -3    7     -1.45      0.00
    3   -3    7      4.60      0.00
    4   -3    7      5.14      0.00
    5   -3    7      0.01      0.00
    6   -3    7     -0.59      0.00
    7   -3    7      3.98      0.00
    8   -3    7      0.39      0.00
    9   -3    7     -1.27      0.00
   10   -3    7     -0.31      0.00
   11   -3    7     -0.17      0.00
   12   -3    7      0.52      0.00
  -17   -2    7     -0.31      0.00
  -16   -2    7      0.33      0.00
  -15   -2    7      0.87      0.00
  -14   -2    7      1.76      0.00
  -13   -2    7      0.00      0.00
  -12   -2    7      0.49      0.00
  -11   -2    7     -1.54      0.00
  -10   -2    7     -3.34      0.00
   -9   -2    7      5.47      0.00
   -8   -2    7     10.95      0.00
   -7   -2    7     -2.87      0.00
   -6   -2    7      8.11      0.00
   -5   -2    7      3.37      0.00
   -4   -2    7    -10.50      0.00
   -3   -2    7      1.55      0.00
   -2   -2    7     -6.08      0.00
   -1   -2    7     -9.25      0.00
    0   -2    7      6.15      0.00
    1   -2    7     -1.62      0.00
    2   -2    7     -1.10      0.00
    3   -2    7      1.99      0.00
    4   -2    7     -0.88      0.00
    5   -2    7      1.59      0.00
    6   -2    7     -2.31      0.00
    7   -2    7     -3.03      0.00
    8   -2    7      4.61      0.00
    9   -2    7      2.90      0.00
   10   -2    7     -0.67      0.00
   11   -2    7     -0.73      0.00
   12   -2    7      2.76      0.00
  -17   -1    7     -0.72      0.00
  -16   -1    7     -1.58      0.00
  -15   -1    7      1.29      0.00
  -14   -1    7      0.98      0.00
  -13   -1    7      1.73      0.00
  -12   -1    7      1.14      0.00
  -11   -1    7     -1.38      0.00
  -10   -1    7     -3.29      0.00
   -9   -1    7     -0.73      0.00
   -8   -1    7      8.24      0.00
   -7   -1    7      5.81      0.00
   -6   -1    7      3.64      0.00
   -5   -1    7     20.00      0.00
   -4   -1    7      8.90      0.00
   -3   -1    7      7.00      0.00
   -2   -1    7     -0.39      0.00
   -1   -1    7     -0.47      0.00
    0   -1    7     -4.74      0.00
    1   -1    7      3.18      0.00
    2   -1    7     -1.20      0.00
    3   -1    7    -11.76      0.00
    4   -1    7     -4.73      0.00
    5   -1    7      2.54      0.00
    6   -1    7      4.15      0.00
    7   -1    7     -1.59      0.00
    8   -1    7     -2.27      0.00
    9   -1    7      0.68      0.00
   10   -1    7      0.69      0.00
   11   -1    7     -0.15      0.00
   12   -1    7     -0.08      0.00
   13   -1    7      2.26      0.00
  -17    0    7      0.69      0.00
  -16    0    7      1.38      0.00
  -15    0    7     -1.24      0.00
  -14    0    7     -2.53      0.00
  -13    0    7     -2.50      0.00
  -12    0    7      4.43      0.00
  -11    0    7      3.97      0.00
  -10    0    7     -2.30      0.00
   -9    0    7     -4.07      0.00
   -8    0    7     -3.36      0.00
   -7    0    7     -2.71      0.00
   -6    0    7     -6.27      0.00
   -5    0    7     10.24      0.00
   -4    0    7     18.38      0.00
   -3    0    7      3.96      0.00
   -2    0    7     16.41      0.00
   -1    0    7      1.40      0.00
    0    0    7     18.05      0.00
    1    0    7     18.04      0.00
    2    0    7      5.95      0.00
    3    0    7      7.65      0.00
    4    0    7      3.33      0.00
    5    0    7     -2.63      0.00
    6    0    7      1.87      0.00
    7    0    7      2.45      0.00
    8    0    7     -1.81      0.00
    9    0    7     -2.27      0.00
   10    0    7     -1.75      0.00
   11    0    7      2.12      0.00
   12    0    7      1.22      0.00
   13    0    7     -0.02      0.00
   14    0    7     -0.08      0.00
  -16    1    7     -1.15      0.00
  -15    1    7      1.55      0.00
  -14    1    7      1.71      0.00
  -13    1    7     -0.12      0.00
  -12    1    7     -1.33      0.00
  -11    1    7      6.03      0.00
  -10    1    7      3.59      0.00
   -9    1    7     -5.23      0.00
   -8    1    7     -4.76      0.00
   -7    1    7      2.69      0.00
   -6    1    7     -7.30      0.00
   -5    1    7    -15.22      0.00
   -4    1    7     -5.84      0.00
   -3    1    7     -4.33      0.00
   -2    1    7     -1.42      0.00
   -1    1    7     -0.25      0.00
    0    1    7    -12.65      0.00
    1    1    7      3.45      0.00
    2    1    7     11.55      0.00
    3    1    7      5.09      0.00
    4    1    7     -3.14      0.00
    5    1    7      2.50      0.00
    6    1    7     -0.04      0.00
    7    1    7     -1.99      0.00
    8    1    7     -1.43      0.00
    9    1    7      2.90      0.00
   10    1    7      1.03      0.00
   11    1    7     -4.43      0.00
   12    1    7      1.40      0.00
   13    1    7      3.23      0.00
   14    1    7      1.46      0.00
   15    1    7      0.58      0.00
  -16    2    7     -0.51      0.00
  -15    2    7      0.28      0.00
  -14    2    7      3.11      0.00
  -13    2    7      1.34      0.00
  -12    2    7     -0.93      0.00
  -11    2    7     -0.32      0.00
  -10    2    7      4.57      0.00
   -9    2    7      6.66      0.00
   -8    2    7      2.95      0.00
   -7    2    7     -4.18      0.00
   -6    2    7      2.68      0.00
   -5    2    7     -9.71      0.00
   -4    2    7     -2.55      0.00
   -3    2    7     -2.59      0.00
   -2    2    7    -16.01      0.00
   -1    2    7     -1.70      0.00
    0    2    7    -11.98      0.00
    1    2    7     -9.96      0.00
    2    2    7      1.72      0.00
    3    2    7      2.84      0.00
    4    2    7      9.95      0.00
    5    2    7      4.11      0.00
    6    2    7      5.38      0.00
    7    2    7      3.80      0.00
    8    2    7     -1.42      0.00
    9    2    7     -2.67      0.00
   10    2    7      0.91      0.00
   11    2    7      0.09      0.00
   12    2    7     -2.36      0.00
   13    2    7     -0.03      0.00
   14    2    7      0.85      0.00
   15    2    7     -1.19      0.00
  -15    3    7     -1.60      0.00
  -14    3    7     -1.40      0.00
  -13    3    7      2.61      0.00
  -12    3    7      0.11      0.00
  -11    3    7     -1.71      0.00
  -10    3    7      1.26      0.00
   -9    3    7      1.68      0.00
   -8    3    7      1.40      0.00
   -7    3    7      3.67      0.00
   -6    3    7     -0.70      0.00
   -5    3    7      6.12      0.00
   -4    3    7     -4.77      0.00
   -3    3    7      3.93      0.00
   -2    3    7     12.44      0.00
   -1    3    7     -1.61      0.00
    0    3    7      7.18      0.00
    1    3    7     10.77      0.00
    2    3    7      6.37      0.00
    3    3    7     13.91      0.00
    4    3    7      3.55      0.00
    5    3    7     -9.21      0.00
    6    3    7     -5.78      0.00
    7    3    7      5.03      0.00
    8    3    7      4.21      0.00
    9    3    7     -2.95      0.00
   10    3    7      1.26      0.00
   11    3    7      0.81      0.00
   12    3    7     -3.55      0.00
   13    3    7      0.58      0.00
   14    3    7      1.12      0.00
   15    3    7      0.07      0.00
   16    3    7     -2.47      0.00
  -15    4    7     -0.98      0.00
  -14    4    7     -0.35      0.00
  -13    4    7     -1.24      0.00
  -12    4    7      1.00      0.00
  -11    4    7      0.38      0.00
  -10    4    7      0.51      0.00
   -9    4    7     -1.85      0.00
   -8    4    7     -1.78      0.00
   -7    4    7      1.83      0.00
   -6    4    7      6.29      0.00
   -5    4    7      6.66      0.00
   -4    4    7     11.14      0.00
   -3    4    7      8.91      0.00
   -2    4    7     -0.92      0.00
   -1    4    7     11.86      0.00
    0    4    7     15.75      0.00
    1    4    7      9.29      0.00
    2    4    7     19.23      0.00
    3    4    7    -10.92      0.00
    4    4    7     -4.92      0.00
    5    4    7      4.58      0.00
    6    4    7     -2.44      0.00
    7    4    7     -4.78      0.00
    8    4    7      2.73      0.00
    9    4    7      6.73      0.00
   10    4    7     -0.68      0.00
   11    4    7      0.51      0.00
   12    4    7      1.25      0.00
   13    4    7     -1.14      0.00
   14    4    7      1.64      0.00
   15    4    7     -0.07      0.00
   16    4    7      0.68      0.00
  -14    5    7     -0.50      0.00
  -13    5    7     -0.77      0.00
  -12    5    7     -2.82      0.00
  -11    5    7     -1.39      0.00
  -10    5    7     -1.85      0.00
   -9    5    7      2.76      0.00
   -8    5    7      0.59      0.00
   -7    5    7     -0.83      0.00
   -6    5    7      2.63      0.00
   -5    5    7      3.71      0.00
   -4    5    7      5.70      0.00
   -3    5    7      2.24      0.00
   -2    5    7      9.05      0.00
   -1    5    7      8.54      0.00
    0    5    7      6.71      0.00
    1    5    7      1.44      0.00
    2    5    7     -5.17      0.00
    3    5    7     15.81      0.00
    4    5    7     -3.13      0.00
    5    5    7     -1.60      0.00
    6    5    7     -8.52      0.00
    7    5    7     -1.32      0.00
    8    5    7      1.61      0.00
    9    5    7     -1.26      0.00
   10    5    7      2.29      0.00
   11    5    7      2.88      0.00
   12    5    7     -1.62      0.00
   13    5    7     -3.32      0.00
   14    5    7     -1.24      0.00
   15    5    7      0.46      0.00
   16    5    7     -0.46      0.00
   17    5    7      1.82      0.00
  -14    6    7      0.56      0.00
  -13    6    7      0.55      0.00
  -12    6    7     -0.16      0.00
  -11    6    7     -2.37      0.00
  -10    6    7      0.50      0.00
   -9    6    7      1.43      0.00
   -8    6    7      4.79      0.00
   -7    6    7      2.02      0.00
   -6    6    7      0.35      0.00
   -5    6    7      0.03      0.00
   -4    6    7     -6.32      0.00
   -3    6    7      1.45      0.00
   -2    6    7      3.72      0.00
   -1    6    7     -7.58      0.00
    0    6    7      2.96      0.00
    1    6    7     12.95      0.00
    2    6    7      8.14      0.00
    3    6    7      0.63      0.00
    4    6    7      9.10      0.00
    5    6    7      0.29      0.00
    6    6    7      9.33      0.00
    7    6    7     -5.43      0.00
    8    6    7     -2.57      0.00
    9    6    7      4.87      0.00
   10    6    7      2.50      0.00
   11    6    7     -2.20      0.00
   12    6    7     -1.70      0.00
   13    6    7     -1.24      0.00
   14    6    7      0.13      0.00
   15    6    7      0.81      0.00
   16    6    7     -0.59      0.00
   17    6    7     -0.05      0.00
  -13    7    7      1.65      0.00
  -12    7    7      1.56      0.00
  -11    7    7      1.44      0.00
  -10    7    7      0.96      0.00
   -9    7    7      0.23      0.00
   -8    7    7      1.54      0.00
   -7    7    7      3.97      0.00
   -6    7    7     -2.03      0.00
   -5    7    7     -0.21      0.00
   -4    7    7      6.13      0.00
   -3    7    7     -1.22      0.00
   -2    7    7     -4.66      0.00
   -1    7    7      6.49      0.00
    0    7    7     -1.64      0.00
    1    7    7     -0.81      0.00
    2    7    7      8.20      0.00
    3    7    7      9.14      0.00
    4    7    7    -12.57      0.00
    5    7    7     -0.32      0.00
    6    7    7      5.44      0.00
    7    7    7      9.65      0.00
    8    7    7      8.49      0.00
    9    7    7      0.45      0.00
   10    7    7     -3.52      0.00
   11    7    7      0.59      0.00
   12    7    7      0.87      0.00
   13    7    7     -2.42      0.00
   14    7    7     -2.37      0.00
   15    7    7      0.95      0.00
   16    7    7      0.78      0.00
   17    7    7     -1.89      0.00
  -12    8    7      3.32      0.00
  -11    8    7      1.26      0.00
  -10    8    7     -0.58      0.00
   -9    8    7     -0.70      0.00
   -8    8    7     -2.86      0.00
   -7    8    7     -1.01      0.00
   -6    8    7      2.60      0.00
   -5    8    7     -1.78      0.00
   -4    8    7     -0.63      0.00
   -3    8    7      3.16      0.00
   -2    8    7      5.79      0.00
   -1    8    7      1.01      0.00
    0    8    7     -2.54      0.00
    1    8    7      1.15      0.00
    2    8    7      1.66      0.00
    3    8    7      1.54      0.00
    4    8    7     15.43      0.00
    5    8    7    -14.61      0.00
    6    8    7     -3.86      0.00
    7    8    7      6.75      0.00
    8    8    7     -3.61      0.00
    9    8    7      7.30      0.00
   10    8    7      4.01      0.00
   11    8    7     -0.86      0.00
   12    8    7      0.75      0.00
   13    8    7     -0.93      0.00
   14    8    7     -3.35      0.00
   15    8    7     -1.85      0.00
   16    8    7      0.93      0.00
   17    8    7      1.70      0.00
  -12    9    7     -1.25      0.00
  -11    9    7      0.49      0.00
  -10    9    7     -0.56      0.00
   -9    9    7      2.76      0.00
   -8    9    7      0.27      0.00
   -7    9    7     -4.21      0.00
   -6    9    7     -1.37      0.00
   -5    9    7      2.77      0.00
   -4    9    7     -0.38      0.00
   -3    9    7      0.25      0.00
   -2    9    7      0.28      0.00
   -1    9    7      0.93      0.00
    0    9    7      2.94      0.00
    1    9    7     -7.95      0.00
    2    9    7     -8.74      0.00
    3    9    7     -0.96      0.00
    4    9    7     -0.01      0.00
    5    9    7     12.23      0.00
    6    9    7     -9.73      0.00
    7    9    7     -3.10      0.00
    8    9    7      4.45      0.00
    9    9    7     -5.47      0.00
   10    9    7      3.51      0.00
   11    9    7     -0.41      0.00
   12    9    7      0.62      0.00
   13    9    7      4.24      0.00
   14    9    7      0.83      0.00
   15    9    7     -1.69      0.00
   16    9    7     -1.53      0.00
   17    9    7     -1.21      0.00
   18    9    7      1.22      0.00
  -11   10    7     -1.39      0.00
  -10   10    7     -0.19      0.00
   -9   10    7     -0.54      0.00
   -8   10    7      4.55      0.00
   -7   10    7      2.68      0.00
   -6   10    7     -0.18      0.00
   -5   10    7     -1.08      0.00
   -4   10    7      1.52      0.00
   -3   10    7      2.48      0.00
   -2   10    7     -0.29      0.00
   -1   10    7      1.60      0.00
    0   10    7      4.15      0.00
    1   10    7      5.34      0.00
    2   10    7      3.12      0.00
    3   10    7     -5.94      0.00
    4   10    7     -6.37      0.00
    5   10    7      0.17      0.00
    6   10    7      7.20      0.00
    7   10    7     -2.65      0.00
    8   10    7      0.37      0.00
    9   10    7     -0.62      0.00
   10   10    7     -3.76      0.00
   11   10    7      0.57      0.00
   12   10    7     -2.56      0.00
   13   10    7     -0.71      0.00
   14   10    7      2.51      0.00
   15   10    7      1.75      0.00
   16   10    7      0.50      0.00
   17   10    7      0.49      0.00
   18   10    7     -0.63      0.00
  -10   11    7     -0.54      0.00
   -9   11    7     -1.45      0.00
   -8   11    7     -0.32      0.00
   -7   11    7      2.92      0.00
   -6   11    7      0.09      0.00
   -5   11    7     -0.58      0.00
   -4   11    7     -0.71      0.00
   -3   11    7      2.30      0.00
   -2   11    7      8.84      0.00
   -1   11    7      2.04      0.00
    0   11    7     -3.25      0.00
    1   11    7      2.85      0.00
    2   11    7      0.93      0.00
    3   11    7      6.62      0.00
    4   11    7      7.24      0.00
    5   11    7     -0.11      0.00
    6   11    7     -4.85      0.00
    7   11    7      2.67      0.00
    8   11    7      2.76      0.00
    9   11    7      1.61      0.00
   10   11    7     -0.71      0.00
   11   11    7     -0.89      0.00
   12   11    7     -3.03      0.00
   13   11    7      0.25      0.00
   14   11    7      1.89      0.00
   15   11    7      0.32      0.00
   16   11    7      0.59      0.00
   17   11    7     -0.69      0.00
   18   11    7     -1.14      0.00
   -9   12    7      1.06      0.00
   -8   12    7     -0.90      0.00
   -7   12    7     -1.91      0.00
   -6   12    7      0.94      0.00
   -5   12    7      2.35      0.00
   -4   12    7     -0.72      0.00
   -3   12    7     -3.98      0.00
   -2   12    7     -2.55      0.00
   -1   12    7      5.59      0.00
    0   12    7      3.73      0.00
    1   12    7     -1.57      0.00
    2   12    7      0.97      0.00
    3   12    7     -1.76      0.00
    4   12    7      0.83      0.00
    5   12    7      2.24      0.00
    6   12    7      2.64      0.00
    7   12    7     -8.66      0.00
    8   12    7     -0.05      0.00
    9   12    7      4.19      0.00
   10   12    7      0.16      0.00
   11   12    7      2.73      0.00
   12   12    7      2.55      0.00
   13   12    7     -5.05      0.00
   14   12    7     -1.03      0.00
   15   12    7      0.44      0.00
   16   12    7     -0.02      0.00
   17   12    7      2.08      0.00
   18   12    7      1.00      0.00
   -8   13    7     -0.28      0.00
   -7   13    7      1.19      0.00
   -6   13    7     -1.63      0.00
   -5   13    7     -2.66      0.00
   -4   13    7      2.65      0.00
   -3   13    7      2.04      0.00
   -2   13    7     -4.18      0.00
   -1   13    7     -4.89      0.00
    0   13    7      2.79      0.00
    1   13    7      0.78      0.00
    2   13    7      2.51      0.00
    3   13    7      2.86      0.00
    4   13    7     -1.77      0.00
    5   13    7      3.96      0.00
    6   13    7     -0.92      0.00
    7   13    7      0.45      0.00
    8   13    7     -5.29      0.00
    9   13    7      3.49      0.00
   10   13    7      3.01      0.00
   11   13    7     -2.40      0.00
   12   13    7      3.25      0.00
   13   13    7      3.64      0.00
   14   13    7     -2.24      0.00
   15   13    7     -1.36      0.00
   16   13    7     -1.91      0.00
   17   13    7     -0.56      0.00
   18   13    7      2.09      0.00
   -7   14    7      0.23      0.00
   -6   14    7      2.65      0.00
   -5   14    7     -0.38      0.00
   -4   14    7     -1.88      0.00
   -3   14    7      1.35      0.00
   -2   14    7      3.75      0.00
   -1   14    7      0.68      0.00
    0   14    7     -4.19      0.00
    1   14    7      0.18      0.00
    2   14    7     -3.58      0.00
    3   14    7     -0.70      0.00
    4   14    7      2.98      0.00
    5   14    7     -3.34      0.00
    6   14    7      4.39      0.00
    7   14    7      2.18      0.00
    8   14    7     -0.40      0.00
    9   14    7     -4.36      0.00
   10   14    7      2.30      0.00
   11   14    7      1.36      0.00
   12   14    7      0.46      0.00
   13   14    7      1.36      0.00
   14   14    7      1.29      0.00
   15   14    7      0.64      0.00
   16   14    7     -0.11      0.00
   17   14    7     -1.16      0.00
   18   14    7     -1.49      0.00
   -6   15    7     -0.34      0.00
   -5   15    7      0.76      0.00
   -4   15    7     -0.96      0.00
   -3   15    7     -0.07      0.00
   -2   15    7      1.05      0.00
   -1   15    7      0.46      0.00
    0   15    7      0.66      0.00
    1   15    7     -1.03      0.00
    2   15    7      1.12      0.00
    3   15    7      1.23      0.00
    4   15    7     -2.07      0.00
    5   15    7     -0.02      0.00
    6   15    7     -1.70      0.00
    7   15    7      0.65      0.00
    8   15    7     -0.45      0.00
    9   15    7      1.08      0.00
   10   15    7     -0.35      0.00
   11   15    7     -1.39      0.00
   12   15    7     -2.92      0.00
   13   15    7      2.41      0.00
   14   15    7      1.25      0.00
   15   15    7      1.81      0.00
   16   15    7      1.53      0.00
   17   15    7     -0.99      0.00
   -4   16    7      0.84      0.00
   -3   16    7     -0.81      0.00
   -2   16    7     -0.61      0.00
   -1   16    7      2.67      0.00
    0   16    7      0.97      0.00
    1   16    7     -1.76      0.00
    2   16    7     -0.84      0.00
    3   16    7     -1.51      0.00
    4   16    7      2.91      0.00
    5   16    7      0.44      0.00
    6   16    7     -1.34      0.00
    7   16    7     -0.57      0.00
    8   16    7      1.05      0.00
    9   16    7     -2.84      0.00
   10   16    7     -0.20      0.00
   11   16    7      3.30      0.00
   12   16    7     -0.34      0.00
   13   16    7     -3.06      0.00
   14   16    7      0.14      0.00
   15   16    7      0.83      0.00
   16   16    7      2.45      0.00
   17   16    7      0.93      0.00
   -3   17    7     -0.25      0.00
   -2   17    7      0.85      0.00
   -1   17    7      0.11      0.00
    0   17    7      0.55      0.00
    1   17    7      0.71      0.00
    2   17    7      0.31      0.00
    3   17    7      1.62      0.00
    4   17    7     -1.22      0.00
    5   17    7     -0.14      0.00
    6   17    7     -0.31      0.00
    7   17    7      1.69      0.00
    8   17    7     -0.26      0.00
    9   17    7      0.79      0.00
   10   17    7     -1.44      0.00
   11   17    7      0.38      0.00
   12   17    7      3.03      0.00
   13   17    7      0.49      0.00
   14   17    7      0.41      0.00
   15   17    7     -1.60      0.00
   16   17    7     -0.52      0.00
   17   17    7      2.13      0.00
   -1   18    7     -1.60      0.00
    0   18    7     -0.85      0.00
    1   18    7     -0.26      0.00
    2   18    7     -0.42      0.00
    3   18    7      0.30      0.00
    4   18    7      0.90      0.00
    5   18    7      1.04      0.00
    6   18    7      1.64      0.00
    7   18    7     -2.53      0.00
    8   18    7     -1.02      0.00
    9   18    7     -0.85      0.00
   10   18    7      1.61      0.00
   11   18    7     -1.40      0.00
   12   18    7     -1.73      0.00
   13   18    7      0.90      0.00
   14   18    7     -0.76      0.00
   15   18    7     -0.18      0.00
   16   18    7      0.33      0.00
    1   19    7     -1.00      0.00
    2   19    7     -0.90      0.00
    3   19    7     -0.79      0.00
    4   19    7      0.08      0.00
    5   19    7      0.43      0.00
    6   19    7     -0.24      0.00
    7   19    7      2.50      0.00
    8   19    7      2.90      0.00
    9   19    7      1.54      0.00
   10   19    7     -2.33      0.00
   11   19    7      0.44      0.00
   12   19    7      0.46      0.00
   13   19    7     -1.32      0.00
   14   19    7      0.25      0.00
   15   19    7      1.11      0.00
    4   20    7     -0.80      0.00
    5   20    7     -1.03      0.00
    6   20    7     -0.18      0.00
    7   20    7     -0.88      0.00
    8   20    7     -0.47      0.00
    9   20    7      0.89      0.00
   10   20    7      1.63      0.00
   11   20    7     -1.60      0.00
   12   20    7     -0.39      0.00
   13   20    7      0.98      0.00
    9   21    7     -1.19      0.00
  -12  -13    8     -1.57      0.00
  -11  -13    8     -0.21      0.00
  -10  -13    8      0.93      0.00
   -9  -13    8      0.00      0.00
   -8  -13    8      0.96      0.00
   -7  -13    8      0.51      0.00
   -6  -13    8     -1.54      0.00
   -5  -13    8      1.31      0.00
   -4  -13    8      1.84      0.00
  -14  -12    8     -3.45      0.00
  -13  -12    8     -0.46      0.00
  -12  -12    8      2.35      0.00
  -11  -12    8     -0.81      0.00
  -10  -12    8     -0.10      0.00
   -9  -12    8      0.15      0.00
   -8  -12    8     -0.58      0.00
   -7  -12    8      0.86      0.00
   -6  -12    8     -0.10      0.00
   -5  -12    8     -3.31      0.00
   -4  -12    8     -0.41      0.00
   -3  -12    8      1.04      0.00
   -2  -12    8     -1.03      0.00
   -1  -12    8     -0.68      0.00
  -15  -11    8      0.78      0.00
  -14  -11    8     -1.83      0.00
  -13  -11    8     -1.94      0.00
  -12  -11    8      0.51      0.00
  -11  -11    8      1.90      0.00
  -10  -11    8     -1.26      0.00
   -9  -11    8     -1.26      0.00
   -8  -11    8     -1.54      0.00
   -7  -11    8      0.47      0.00
   -6  -11    8      1.60      0.00
   -5  -11    8     -2.96      0.00
   -4  -11    8     -1.69      0.00
   -3  -11    8      0.93      0.00
   -2  -11    8     -0.10      0.00
   -1  -11    8     -0.16      0.00
    0  -11    8     -1.92      0.00
    1  -11    8      0.21      0.00
  -16  -10    8     -2.15      0.00
  -15  -10    8      1.09      0.00
  -14  -10    8      0.74      0.00
  -13  -10    8     -2.94      0.00
  -12  -10    8      0.23      0.00
  -11  -10    8     -0.77      0.00
  -10  -10    8      0.17      0.00
   -9  -10    8     -0.53      0.00
   -8  -10    8     -1.44      0.00
   -7  -10    8     -1.22      0.00
   -6  -10    8      1.06      0.00
   -5  -10    8      2.54      0.00
   -4  -10    8     -3.79      0.00
   -3  -10    8     -0.58      0.00
   -2  -10    8      2.46      0.00
   -1  -10    8      0.07      0.00
    0  -10    8      1.63      0.00
    1  -10    8      0.01      0.00
    2  -10    8      0.07      0.00
    3  -10    8     -1.07      0.00
  -16   -9    8     -3.09      0.00
  -15   -9    8     -1.55      0.00
  -14   -9    8      1.76      0.00
  -13   -9    8     -0.78      0.00
  -12   -9    8     -2.69      0.00
  -11   -9    8      0.99      0.00
  -10   -9    8     -1.59      0.00
   -9   -9    8     -0.25      0.00
   -8   -9    8     -0.87      0.00
   -7   -9    8     -4.45      0.00
   -6   -9    8     -0.48      0.00
   -5   -9    8      1.54      0.00
   -4   -9    8      0.77      0.00
   -3   -9    8     -0.61      0.00
   -2   -9    8      0.62      0.00
   -1   -9    8      0.97      0.00
    0   -9    8     -1.37      0.00
    1   -9    8      0.17      0.00
    2   -9    8      1.77      0.00
    3   -9    8      3.64      0.00
    4   -9    8      0.65      0.00
  -17   -8    8      0.61      0.00
  -16   -8    8      0.41      0.00
  -15   -8    8     -3.47      0.00
  -14   -8    8     -0.77      0.00
  -13   -8    8     -0.93      0.00
  -12   -8    8     -1.39      0.00
  -11   -8    8      2.47      0.00
  -10   -8    8      1.04      0.00
   -9   -8    8     -1.84      0.00
   -8   -8    8     -0.59      0.00
   -7   -8    8     -0.34      0.00
   -6   -8    8     -4.84      0.00
   -5   -8    8      0.07      0.00
   -4   -8    8      1.25      0.00
   -3   -8    8     -3.77      0.00
   -2   -8    8     -0.07      0.00
   -1   -8    8     -1.28      0.00
    0   -8    8     -1.43      0.00
    1   -8    8     -1.38      0.00
    2   -8    8      0.61      0.00
    3   -8    8     -0.14      0.00
    4   -8    8      0.45      0.00
    5   -8    8     -0.56      0.00
    6   -8    8     -0.06      0.00
  -17   -7    8      1.34      0.00
  -16   -7    8     -0.34      0.00
  -15   -7    8     -0.46      0.00
  -14   -7    8      0.29      0.00
  -13   -7    8      1.92      0.00
  -12   -7    8     -3.01      0.00
  -11   -7    8     -0.96      0.00
  -10   -7    8      4.13      0.00
   -9   -7    8     -0.23      0.00
   -8   -7    8     -0.68      0.00
   -7   -7    8      0.19      0.00
   -6   -7    8      3.42      0.00
   -5   -7    8      0.43      0.00
   -4   -7    8     -0.01      0.00
   -3   -7    8     -1.77      0.00
   -2   -7    8     -4.24      0.00
   -1   -7    8      2.81      0.00
    0   -7    8     -2.66      0.00
    1   -7    8     -1.73      0.00
    2   -7    8     -0.34      0.00
    3   -7    8      0.83      0.00
    4   -7    8      1.28      0.00
    5   -7    8      0.55      0.00
    6   -7    8     -0.95      0.00
    7   -7    8     -2.10      0.00
  -17   -6    8     -1.21      0.00
  -16   -6    8      1.38      0.00
  -15   -6    8     -2.00      0.00
  -14   -6    8     -0.20      0.00
  -13   -6    8      3.65      0.00
  -12   -6    8     -0.90      0.00
  -11   -6    8     -7.36      0.00
  -10   -6    8      1.79      0.00
   -9   -6    8      2.54      0.00
   -8   -6    8     -0.17      0.00
   -7   -6    8     -0.82      0.00
   -6   -6    8     -3.89      0.00
   -5   -6    8      0.90      0.00
   -4   -6    8      3.19      0.00
   -3   -6    8      1.26      0.00
   -2   -6    8     -3.18      0.00
   -1   -6    8     -4.85      0.00
    0   -6    8      3.27      0.00
    1   -6    8     -2.86      0.00
    2   -6    8     -4.67      0.00
    3   -6    8      0.69      0.00
    4   -6    8      0.54      0.00
    5   -6    8      1.64      0.00
    6   -6    8      2.09      0.00
    7   -6    8     -1.32      0.00
    8   -6    8     -0.93      0.00
  -17   -5    8     -0.31      0.00
  -16   -5    8     -1.45      0.00
  -15   -5    8      0.81      0.00
  -14   -5    8     -2.33      0.00
  -13   -5    8     -0.41      0.00
  -12   -5    8      0.61      0.00
  -11   -5    8     -7.02      0.00
  -10   -5    8     -8.01      0.00
   -9   -5    8      3.57      0.00
   -8   -5    8     -1.96      0.00
   -7   -5    8      1.18      0.00
   -6   -5    8     -0.33      0.00
   -5   -5    8     -4.15      0.00
   -4   -5    8      1.78      0.00
   -3   -5    8      3.13      0.00
   -2   -5    8     -2.39      0.00
   -1   -5    8     -1.01      0.00
    0   -5    8     -0.13      0.00
    1   -5    8      3.90      0.00
    2   -5    8      3.04      0.00
    3   -5    8     -3.52      0.00
    4   -5    8      0.68      0.00
    5   -5    8      1.03      0.00
    6   -5    8      0.14      0.00
    7   -5    8      1.71      0.00
    8   -5    8     -1.03      0.00
    9   -5    8      0.13      0.00
  -17   -4    8     -1.44      0.00
  -16   -4    8      0.35      0.00
  -15   -4    8      0.99      0.00
  -14   -4    8      0.26      0.00
  -13   -4    8     -3.45      0.00
  -12   -4    8      2.10      0.00
  -11   -4    8      1.03      0.00
  -10   -4    8     -8.19      0.00
   -9   -4    8     -3.51      0.00
   -8   -4    8      2.40      0.00
   -7   -4    8     -3.08      0.00
   -6   -4    8      2.40      0.00
   -5   -4    8     -1.37      0.00
   -4   -4    8     -1.92      0.00
   -3   -4    8      3.61      0.00
   -2   -4    8      1.43      0.00
   -1   -4    8     -4.41      0.00
    0   -4    8      1.19      0.00
    1   -4    8      4.22      0.00
    2   -4    8      2.84      0.00
    3   -4    8      2.17      0.00
    4   -4    8     -2.76      0.00
    5   -4    8     -3.49      0.00
    6   -4    8     -1.86      0.00
    7   -4    8     -0.36      0.00
    8   -4    8      0.19      0.00
    9   -4    8     -0.57      0.00
   10   -4    8      1.38      0.00
  -17   -3    8     -0.39      0.00
  -16   -3    8      0.06      0.00
  -15   -3    8      0.40      0.00
  -14   -3    8     -2.39      0.00
  -13   -3    8     -1.17      0.00
  -12   -3    8      0.92      0.00
  -11   -3    8      7.59      0.00
  -10   -3    8      1.43      0.00
   -9   -3    8     -7.29      0.00
   -8   -3    8     -1.98      0.00
   -7   -3    8     -1.57      0.00
   -6   -3    8      2.17      0.00
   -5   -3    8     -0.14      0.00
   -4   -3    8     -9.11      0.00
   -3   -3    8     -4.32      0.00
   -2   -3    8      2.64      0.00
   -1   -3    8     -2.76      0.00
    0   -3    8     -4.06      0.00
    1   -3    8      0.53      0.00
    2   -3    8     -2.68      0.00
    3   -3    8     -1.84      0.00
    4   -3    8     -1.69      0.00
    5   -3    8      1.25      0.00
    6   -3    8      0.91      0.00
    7   -3    8     -0.77      0.00
    8   -3    8     -0.48      0.00
    9   -3    8     -0.39      0.00
   10   -3    8     -0.99      0.00
   11   -3    8      0.37      0.00
  -17   -2    8     -0.17      0.00
  -16   -2    8     -0.44      0.00
  -15   -2    8      0.84      0.00
  -14   -2    8      1.49      0.00
  -13   -2    8     -4.23      0.00
  -12   -2    8     -4.14      0.00
  -11   -2    8      0.24      0.00
  -10   -2    8      6.14      0.00
   -9   -2    8      2.38      0.00
   -8   -2    8      0.33      0.00
   -7   -2    8     -8.24      0.00
   -6   -2    8    -12.14      0.00
   -5   -2    8      5.17      0.00
   -4   -2    8      0.42      0.00
   -3   -2    8     -1.08      0.00
   -2   -2    8      0.74      0.00
   -1   -2    8      2.74      0.00
    0   -2    8     -0.41      0.00
    1   -2    8     -4.16      0.00
    2   -2    8      3.65      0.00
    3   -2    8     -0.59      0.00
    4   -2    8      0.51      0.00
    5   -2    8      1.30      0.00
    6   -2    8      2.10      0.00
    7   -2    8      0.43      0.00
    8   -2    8      0.67      0.00
    9   -2    8     -1.01      0.00
   10   -2    8      0.12      0.00
   11   -2    8     -0.19      0.00
   12   -2    8     -1.32      0.00
  -17   -1    8      1.86      0.00
  -16   -1    8     -1.33      0.00
  -15   -1    8     -3.03      0.00
  -14   -1    8     -0.21      0.00
  -13   -1    8      2.82      0.00
  -12   -1    8     -1.83      0.00
  -11   -1    8     -5.14      0.00
  -10   -1    8     -4.36      0.00
   -9   -1    8     -1.55      0.00
   -8   -1    8      0.37      0.00
   -7   -1    8      5.60      0.00
   -6   -1    8    -17.16      0.00
   -5   -1    8    -20.92      0.00
   -4   -1    8     -1.72      0.00
   -3   -1    8     -6.80      0.00
   -2   -1    8      5.02      0.00
   -1   -1    8      3.66      0.00
    0   -1    8     -6.44      0.00
    1   -1    8      3.93      0.00
    2   -1    8      1.91      0.00
    3   -1    8      6.25      0.00
    4   -1    8      2.08      0.00
    5   -1    8     -5.90      0.00
    6   -1    8     -1.92      0.00
    7   -1    8      2.94      0.00
    8   -1    8     -0.01      0.00
    9   -1    8      2.94      0.00
   10   -1    8      0.04      0.00
   11   -1    8     -2.23      0.00
   12   -1    8     -2.41      0.00
   13   -1    8      0.09      0.00
  -16    0    8      0.40      0.00
  -15    0    8     -0.23      0.00
  -14    0    8      0.69      0.00
  -13    0    8     -0.54      0.00
  -12    0    8     -1.62      0.00
  -11    0    8     -0.76      0.00
  -10    0    8      0.59      0.00
   -9    0    8     -1.30      0.00
   -8    0    8     -3.08      0.00
   -7    0    8      3.62      0.00
   -6    0    8      9.80      0.00
   -5    0    8    -10.49      0.00
   -4    0    8    -12.39      0.00
   -3    0    8     -7.89      0.00
   -2    0    8    -11.03      0.00
   -1    0    8     -6.88      0.00
    0    0    8     -3.55      0.00
    1    0    8    -16.74      0.00
    2    0    8     -3.88      0.00
    3    0    8      1.65      0.00
    4    0    8     -2.70      0.00
    5    0    8     -0.87      0.00
    6    0    8     -1.18      0.00
    7    0    8      0.68      0.00
    8    0    8      2.67      0.00
    9    0    8      0.40      0.00
   10    0    8      1.55      0.00
   11    0    8      0.16      0.00
   12    0    8     -0.42      0.00
   13    0    8     -1.05      0.00
  -16    1    8     -1.01      0.00
  -15    1    8     -0.15      0.00
  -14    1    8     -0.76      0.00
  -13    1    8      0.06      0.00
  -12    1    8     -2.46      0.00
  -11    1    8     -0.97      0.00
  -10    1    8      0.42      0.00
   -9    1    8      1.45      0.00
   -8    1    8      1.26      0.00
   -7    1    8     -1.93      0.00
   -6    1    8      6.10      0.00
   -5    1    8      8.64      0.00
   -4    1    8      2.93      0.00
   -3    1    8      3.12      0.00
   -2    1    8     -2.81      0.00
   -1    1    8      9.56      0.00
    0    1    8      0.62      0.00
    1    1    8      3.25      0.00
    2    1    8     -7.41      0.00
    3    1    8     -6.81      0.00
    4    1    8      5.49      0.00
    5    1    8      3.51      0.00
    6    1    8     -3.59      0.00
    7    1    8     -1.90      0.00
    8    1    8     -0.35      0.00
    9    1    8     -1.33      0.00
   10    1    8      1.45      0.00
   11    1    8      3.02      0.00
   12    1    8      0.73      0.00
   13    1    8     -2.91      0.00
   14    1    8     -2.68      0.00
  -16    2    8      0.13      0.00
  -15    2    8     -2.23      0.00
  -14    2    8     -2.07      0.00
  -13    2    8      2.00      0.00
  -12    2    8      3.44      0.00
  -11    2    8     -5.85      0.00
  -10    2    8     -3.14      0.00
   -9    2    8     -0.01      0.00
   -8    2    8     -0.67      0.00
   -7    2    8      1.45      0.00
   -6    2    8      2.93      0.00
   -5    2    8      3.88      0.00
   -4    2    8      2.41      0.00
   -3    2    8      2.62      0.00
   -2    2    8      0.95      0.00
   -1    2    8     -0.80      0.00
    0    2    8     12.85      0.00
    1    2    8      6.57      0.00
    2    2    8      7.30      0.00
    3    2    8      3.86      0.00
    4    2    8      4.01      0.00
    5    2    8     -0.11      0.00
    6    2    8     -1.43      0.00
    7    2    8     -3.58      0.00
    8    2    8     -1.08      0.00
    9    2    8     -1.53      0.00
   10    2    8     -0.32      0.00
   11    2    8      2.79      0.00
   12    2    8     -0.33      0.00
   13    2    8      1.29      0.00
   14    2    8      2.12      0.00
   15    2    8      1.70      0.00
  -15    3    8      0.72      0.00
  -14    3    8     -0.60      0.00
  -13    3    8     -1.04      0.00
  -12    3    8      1.54      0.00
  -11    3    8      3.36      0.00
  -10    3    8     -3.22      0.00
   -9    3    8     -0.32      0.00
   -8    3    8      2.85      0.00
   -7    3    8      1.34      0.00
   -6    3    8     -2.81      0.00
   -5    3    8      1.40      0.00
   -4    3    8     -4.82      0.00
   -3    3    8      3.94      0.00
   -2    3    8      5.27      0.00
   -1    3    8    -13.01      0.00
    0    3    8    -12.76      0.00
    1    3    8    -10.86      0.00
    2    3    8     -0.93      0.00
    3    3    8      5.96      0.00
    4    3    8      1.46      0.00
    5    3    8     12.84      0.00
    6    3    8      8.26      0.00
    7    3    8     -0.08      0.00
    8    3    8     -1.74      0.00
    9    3    8      0.69      0.00
   10    3    8     -2.54      0.00
   11    3    8     -0.01      0.00
   12    3    8      3.33      0.00
   13    3    8     -1.43      0.00
   14    3    8     -0.70      0.00
   15    3    8      0.06      0.00
  -15    4    8     -0.44      0.00
  -14    4    8     -0.97      0.00
  -13    4    8     -1.65      0.00
  -12    4    8     -0.02      0.00
  -11    4    8      1.68      0.00
  -10    4    8      1.78      0.00
   -9    4    8     -1.00      0.00
   -8    4    8     -0.16      0.00
   -7    4    8     -2.21      0.00
   -6    4    8     -1.23      0.00
   -5    4    8     -4.22      0.00
   -4    4    8      2.89      0.00
   -3    4    8     -9.29      0.00
   -2    4    8     -7.00      0.00
   -1    4    8      0.15      0.00
    0    4    8    -16.55      0.00
    1    4    8    -16.56      0.00
    2    4    8    -14.69      0.00
    3    4    8     -7.03      0.00
    4    4    8      5.06      0.00
    5    4    8      1.52      0.00
    6    4    8     -0.39      0.00
    7    4    8      3.71      0.00
    8    4    8      4.68      0.00
    9    4    8     -1.06      0.00
   10    4    8     -3.84      0.00
   11    4    8     -1.51      0.00
   12    4    8      1.28      0.00
   13    4    8      0.02      0.00
   14    4    8     -1.15      0.00
   15    4    8      1.09      0.00
   16    4    8      0.24      0.00
  -14    5    8     -0.08      0.00
  -13    5    8      0.97      0.00
  -12    5    8     -0.21      0.00
  -11    5    8     -0.87      0.00
  -10    5    8      0.29      0.00
   -9    5    8      1.39      0.00
   -8    5    8     -2.29      0.00
   -7    5    8     -0.63      0.00
   -6    5    8     -1.82      0.00
   -5    5    8     -0.87      0.00
   -4    5    8     -3.36      0.00
   -3    5    8      2.04      0.00
   -2    5    8      2.11      0.00
   -1    5    8     -7.09      0.00
    0    5    8      1.75      0.00
    1    5    8      1.22      0.00
    2    5    8     -1.81      0.00
    3    5    8      6.44      0.00
    4    5    8     -6.19      0.00
    5    5    8     -1.12      0.00
    6    5    8      7.18      0.00
    7    5    8     -2.66      0.00
    8    5    8     -4.74      0.00
    9    5    8      4.25      0.00
   10    5    8      4.68      0.00
   11    5    8     -1.95      0.00
   12    5    8      0.01      0.00
   13    5    8      2.11      0.00
   14    5    8     -0.81      0.00
   15    5    8     -0.09      0.00
   16    5    8      0.72      0.00
  -14    6    8      0.06      0.00
  -13    6    8     -1.46      0.00
  -12    6    8     -0.49      0.00
  -11    6    8     -0.34      0.00
  -10    6    8     -1.91      0.00
   -9    6    8     -5.08      0.00
   -8    6    8     -0.33      0.00
   -7    6    8     -0.59      0.00
   -6    6    8     -1.73      0.00
   -5    6    8     -2.54      0.00
   -4    6    8     -0.34      0.00
   -3    6    8      2.13      0.00
   -2    6    8      3.49      0.00
   -1    6    8     11.52      0.00
    0    6    8      4.23      0.00
    1    6    8      2.20      0.00
    2    6    8     -3.65      0.00
    3    6    8     -3.45      0.00
    4    6    8      9.65      0.00
    5    6    8     -6.97      0.00
    6    6    8     -4.58      0.00
    7    6    8     -4.88      0.00
    8    6    8     -4.17      0.00
    9    6    8     -1.05      0.00
   10    6    8      1.93      0.00
   11    6    8      3.39      0.00
   12    6    8      1.87      0.00
   13    6    8      0.13      0.00
   14    6    8     -0.97      0.00
   15    6    8     -0.98      0.00
   16    6    8      1.51      0.00
  -13    7    8     -0.05      0.00
  -12    7    8     -0.69      0.00
  -11    7    8     -1.36      0.00
  -10    7    8     -2.89      0.00
   -9    7    8     -1.52      0.00
   -8    7    8     -3.89      0.00
   -7    7    8      0.20      0.00
   -6    7    8      1.26      0.00
   -5    7    8     -1.69      0.00
   -4    7    8     -2.02      0.00
   -3    7    8     -4.16      0.00
   -2    7    8      0.78      0.00
   -1    7    8     10.10      0.00
    0    7    8      5.42      0.00
    1    7    8     -0.17      0.00
    2    7    8      4.26      0.00
    3    7    8     -3.46      0.00
    4    7    8      2.99      0.00
    5    7    8      8.66      0.00
    6    7    8     -6.92      0.00
    7    7    8      8.59      0.00
    8    7    8     -3.04      0.00
    9    7    8     -6.08      0.00
   10    7    8      2.18      0.00
   11    7    8      2.66      0.00
   12    7    8      1.04      0.00
   13    7    8      3.79      0.00
   14    7    8      2.16      0.00
   15    7    8     -0.11      0.00
   16    7    8      0.64      0.00
   17    7    8      1.47      0.00
  -12    8    8     -0.57      0.00
  -11    8    8      0.95      0.00
  -10    8    8      1.02      0.00
   -9    8    8      1.27      0.00
   -8    8    8      0.70      0.00
   -7    8    8     -1.90      0.00
   -6    8    8      2.87      0.00
   -5    8    8      1.69      0.00
   -4    8    8     -3.82      0.00
   -3    8    8     -0.92      0.00
   -2    8    8     -4.53      0.00
   -1    8    8     -9.48      0.00
    0    8    8      6.45      0.00
    1    8    8      5.14      0.00
    2    8    8     -0.22      0.00
    3    8    8      7.00      0.00
    4    8    8      3.07      0.00
    5    8    8     -1.34      0.00
    6    8    8      1.40      0.00
    7    8    8     -9.74      0.00
    8    8    8      6.02      0.00
    9    8    8      5.41      0.00
   10    8    8      0.24      0.00
   11    8    8     -0.27      0.00
   12    8    8      0.65      0.00
   13    8    8      1.36      0.00
   14    8    8      1.63      0.00
   15    8    8     -0.72      0.00
   16    8    8     -0.95      0.00
   17    8    8      0.13      0.00
  -12    9    8     -0.21      0.00
  -11    9    8      1.54      0.00
  -10    9    8      1.06      0.00
   -9    9    8     -1.48      0.00
   -8    9    8      2.21      0.00
   -7    9    8      2.04      0.00
   -6    9    8     -2.86      0.00
   -5    9    8      2.14      0.00
   -4    9    8      3.77      0.00
   -3    9    8     -0.47      0.00
   -2    9    8     -2.10      0.00
   -1    9    8     -0.88      0.00
    0    9    8     -0.36      0.00
    1    9    8      3.94      0.00
    2    9    8      3.56      0.00
    3    9    8     -2.27      0.00
    4    9    8     -0.94      0.00
    5    9    8     13.72      0.00
    6    9    8     -0.34      0.00
    7    9    8      0.54      0.00
    8    9    8     -1.13      0.00
    9    9    8     -3.03      0.00
   10    9    8      2.23      0.00
   11    9    8      3.31      0.00
   12    9    8      0.23      0.00
   13    9    8     -0.12      0.00
   14    9    8      0.84      0.00
   15    9    8      0.24      0.00
   16    9    8     -1.02      0.00
   17    9    8     -0.66      0.00
  -11   10    8     -0.60      0.00
  -10   10    8      0.55      0.00
   -9   10    8     -0.57      0.00
   -8   10    8     -1.31      0.00
   -7   10    8      1.32      0.00
   -6   10    8      1.97      0.00
   -5   10    8     -1.36      0.00
   -4   10    8     -0.46      0.00
   -3   10    8     -0.71      0.00
   -2   10    8      3.74      0.00
   -1   10    8      2.34      0.00
    0   10    8     -4.24      0.00
    1   10    8      3.06      0.00
    2   10    8      1.11      0.00
    3   10    8     -2.84      0.00
    4   10    8     -2.33      0.00
    5   10    8     -3.71      0.00
    6   10    8     12.87      0.00
    7   10    8     -1.86      0.00
    8   10    8     -0.74      0.00
    9   10    8      4.23      0.00
   10   10    8     -0.59      0.00
   11   10    8      5.17      0.00
   12   10    8     -0.18      0.00
   13   10    8     -4.33      0.00
   14   10    8      0.50      0.00
   15   10    8      2.83      0.00
   16   10    8      1.96      0.00
   17   10    8      0.79      0.00
  -10   11    8     -0.63      0.00
   -9   11    8      1.62      0.00
   -8   11    8     -1.16      0.00
   -7   11    8     -0.90      0.00
   -6   11    8      0.56      0.00
   -5   11    8      1.51      0.00
   -4   11    8     -1.96      0.00
   -3   11    8     -1.98      0.00
   -2   11    8     -3.79      0.00
   -1   11    8     -0.73      0.00
    0   11    8      2.05      0.00
    1   11    8     -3.05      0.00
    2   11    8      4.02      0.00
    3   11    8      5.99      0.00
    4   11    8     -3.61      0.00
    5   11    8     -7.99      0.00
    6   11    8     -3.60      0.00
    7   11    8      5.44      0.00
    8   11    8     -5.81      0.00
    9   11    8     -0.23      0.00
   10   11    8     -0.60      0.00
   11   11    8     -5.07      0.00
   12   11    8      4.60      0.00
   13   11    8      1.25      0.00
   14   11    8     -2.84      0.00
   15   11    8      0.16      0.00
   16   11    8      0.36      0.00
   17   11    8      0.12      0.00
   18   11    8      2.10      0.00
   -9   12    8     -1.02      0.00
   -8   12    8     -0.81      0.00
   -7   12    8     -1.70      0.00
   -6   12    8     -0.50      0.00
   -5   12    8     -1.15      0.00
   -4   12    8      2.02      0.00
   -3   12    8      0.00      0.00
   -2   12    8      0.11      0.00
   -1   12    8      3.00      0.00
    0   12    8      2.79      0.00
    1   12    8     -0.89      0.00
    2   12    8     -2.53      0.00
    3   12    8     -1.75      0.00
    4   12    8      3.14      0.00
    5   12    8      6.07      0.00
    6   12    8      1.41      0.00
    7   12    8      0.43      0.00
    8   12    8      1.72      0.00
    9   12    8     -6.44      0.00
   10   12    8      0.43      0.00
   11   12    8      0.69      0.00
   12   12    8     -2.50      0.00
   13   12    8     -0.20      0.00
   14   12    8     -0.38      0.00
   15   12    8     -1.22      0.00
   16   12    8     -0.95      0.00
   17   12    8     -0.07      0.00
   18   12    8     -1.13      0.00
   -8   13    8      1.94      0.00
   -7   13    8      0.97      0.00
   -6   13    8      0.54      0.00
   -5   13    8      1.91      0.00
   -4   13    8     -0.29      0.00
   -3   13    8      2.29      0.00
   -2   13    8      2.28      0.00
   -1   13    8     -1.46      0.00
    0   13    8      1.29      0.00
    1   13    8      3.98      0.00
    2   13    8     -1.35      0.00
    3   13    8      0.51      0.00
    4   13    8      2.67      0.00
    5   13    8     -0.60      0.00
    6   13    8     -0.44      0.00
    7   13    8      2.98      0.00
    8   13    8     -0.48      0.00
    9   13    8      1.07      0.00
   10   13    8     -0.69      0.00
   11   13    8     -1.61      0.00
   12   13    8     -0.77      0.00
   13   13    8      1.13      0.00
   14   13    8     -1.11      0.00
   15   13    8      0.86      0.00
   16   13    8      2.10      0.00
   17   13    8     -0.59      0.00
   18   13    8     -0.05      0.00
   -7   14    8      0.21      0.00
   -6   14    8      1.32      0.00
   -5   14    8     -0.16      0.00
   -4   14    8     -0.51      0.00
   -3   14    8     -1.23      0.00
   -2   14    8     -0.48      0.00
   -1   14    8      2.23      0.00
    0   14    8      0.60      0.00
    1   14    8      2.15      0.00
    2   14    8      1.74      0.00
    3   14    8      0.30      0.00
    4   14    8      0.48      0.00
    5   14    8      1.39      0.00
    6   14    8      4.08      0.00
    7   14    8      0.68      0.00
    8   14    8      2.83      0.00
    9   14    8     -2.09      0.00
   10   14    8      1.23      0.00
   11   14    8      2.57      0.00
   12   14    8     -2.23      0.00
   13   14    8     -1.11      0.00
   14   14    8      0.39      0.00
   15   14    8     -1.88      0.00
   16   14    8      0.53      0.00
   17   14    8      1.02      0.00
   -6   15    8     -1.07      0.00
   -5   15    8      2.27      0.00
   -4   15    8      1.65      0.00
   -3   15    8      0.00      0.00
   -2   15    8     -1.27      0.00
   -1   15    8     -0.77      0.00
    0   15    8      2.96      0.00
    1   15    8      0.39      0.00
    2   15    8      2.80      0.00
    3   15    8     -1.39      0.00
    4   15    8     -1.74      0.00
    5   15    8      0.95      0.00
    6   15    8     -2.02      0.00
    7   15    8      2.50      0.00
    8   15    8      2.40      0.00
    9   15    8      2.76      0.00
   10   15    8     -3.55      0.00
   11   15    8      1.48      0.00
   12   15    8      2.90      0.00
   13   15    8      0.55      0.00
   14   15    8      0.17      0.00
   15   15    8     -1.58      0.00
   16   15    8     -1.60      0.00
   17   15    8      1.38      0.00
   -4   16    8      0.80      0.00
   -3   16    8     -0.46      0.00
   -2   16    8     -0.38      0.00
   -1   16    8      0.05      0.00
    0   16    8     -0.61      0.00
    1   16    8      2.05      0.00
    2   16    8     -1.41      0.00
    3   16    8      1.23      0.00
    4   16    8      3.92      0.00
    5   16    8      2.30      0.00
    6   16    8     -0.38      0.00
    7   16    8     -1.93      0.00
    8   16    8      0.92      0.00
    9   16    8     -0.33      0.00
   10   16    8      1.01      0.00
   11   16    8     -2.44      0.00
   12   16    8      1.13      0.00
   13   16    8     -0.06      0.00
   14   16    8      1.34      0.00
   15   16    8      0.08      0.00
   16   16    8     -0.79      0.00
   17   16    8     -0.27      0.00
   -3   17    8      1.56      0.00
   -2   17    8      0.39      0.00
   -1   17    8     -0.84      0.00
    0   17    8      1.57      0.00
    1   17    8      0.40      0.00
    2   17    8      0.98      0.00
    3   17    8     -0.20      0.00
    4   17    8     -4.37      0.00
    5   17    8     -0.19      0.00
    6   17    8      4.32      0.00
    7   17    8      0.06      0.00
    8   17    8     -1.17      0.00
    9   17    8      2.64      0.00
   10   17    8     -1.03      0.00
   11   17    8     -0.87      0.00
   12   17    8     -0.98      0.00
   13   17    8      0.46      0.00
   14   17    8     -0.58      0.00
   15   17    8      1.15      0.00
   16   17    8     -1.09      0.00
   -1   18    8      1.73      0.00
    0   18    8     -0.78      0.00
    1   18    8      0.15      0.00
    2   18    8      0.12      0.00
    3   18    8      1.23      0.00
    4   18    8      3.21      0.00
    5   18    8     -1.00      0.00
    6   18    8     -1.26      0.00
    7   18    8      1.39      0.00
    8   18    8     -0.04      0.00
    9   18    8     -2.16      0.00
   10   18    8      2.62      0.00
   11   18    8      0.98      0.00
   12   18    8      0.34      0.00
   13   18    8      0.46      0.00
   14   18    8      0.69      0.00
   15   18    8      0.42      0.00
   16   18    8     -0.76      0.00
    1   19    8      1.50      0.00
    2   19    8      1.57      0.00
    3   19    8     -0.91      0.00
    4   19    8      0.12      0.00
    5   19    8      1.44      0.00
    6   19    8     -0.07      0.00
    7   19    8      0.94      0.00
    8   19    8     -0.74      0.00
    9   19    8     -1.40      0.00
   10   19    8     -2.03      0.00
   11   19    8      1.12      0.00
   12   19    8     -0.73      0.00
   13   19    8     -1.44      0.00
   14   19    8     -0.42      0.00
   15   19    8      0.15      0.00
    3   20    8      1.15      0.00
    4   20    8     -0.58      0.00
    5   20    8      0.69      0.00
    6   20    8      2.08      0.00
    7   20    8     -0.84      0.00
    8   20    8      0.37      0.00
    9   20    8      1.62      0.00
   10   20    8      1.69      0.00
   11   20    8     -1.26      0.00
   12   20    8      0.29      0.00
   13   20    8      0.07      0.00
    7   21    8      1.88      0.00
    8   21    8      2.11      0.00
    9   21    8      0.61      0.00
   10   21    8     -0.81      0.00
   -8  -13    9     -1.75      0.00
  -12  -12    9     -0.43      0.00
  -11  -12    9      0.48      0.00
  -10  -12    9      0.92      0.00
   -9  -12    9      1.51      0.00
   -8  -12    9      2.37      0.00
   -7  -12    9      1.35      0.00
   -6  -12    9      0.74      0.00
   -5  -12    9     -1.39      0.00
   -4  -12    9     -0.41      0.00
   -3  -12    9      1.81      0.00
  -14  -11    9      2.94      0.00
  -13  -11    9     -0.83      0.00
  -12  -11    9     -0.32      0.00
  -11  -11    9      0.93      0.00
  -10  -11    9     -0.41      0.00
   -9  -11    9      0.80      0.00
   -8  -11    9      0.80      0.00
   -7  -11    9     -0.34      0.00
   -6  -11    9      0.80      0.00
   -5  -11    9      3.91      0.00
   -4  -11    9     -0.74      0.00
   -3  -11    9     -2.53      0.00
   -2  -11    9     -0.50      0.00
   -1  -11    9     -0.97      0.00
    0  -11    9      0.18      0.00
  -15  -10    9     -2.51      0.00
  -14  -10    9     -0.74      0.00
  -13  -10    9      3.16      0.00
  -12  -10    9     -0.81      0.00
  -11  -10    9     -0.57      0.00
  -10  -10    9      1.17      0.00
   -9  -10    9      0.30      0.00
   -8  -10    9      2.82      0.00
   -7  -10    9      0.00      0.00
   -6  -10    9     -1.94      0.00
   -5  -10    9      1.21      0.00
   -4  -10    9      2.20      0.00
   -3  -10    9     -0.96      0.00
   -2  -10    9     -0.98      0.00
   -1  -10    9      0.69      0.00
    0  -10    9      0.19      0.00
    1  -10    9     -0.77      0.00
    2  -10    9     -0.45      0.00
  -16   -9    9      2.13      0.00
  -15   -9    9     -0.53      0.00
  -14   -9    9      0.00      0.00
  -13   -9    9      1.65      0.00
  -12   -9    9      1.29      0.00
  -11   -9    9      0.70      0.00
  -10   -9    9     -1.05      0.00
   -9   -9    9     -0.37      0.00
   -8   -9    9      1.36      0.00
   -7   -9    9      4.84      0.00
   -6   -9    9     -0.41      0.00
   -5   -9    9     -3.19      0.00
   -4   -9    9      2.82      0.00
   -3   -9    9      0.65      0.00
   -2   -9    9     -1.23      0.00
   -1   -9    9      0.04      0.00
    0   -9    9      0.65      0.00
    1   -9    9      0.36      0.00
    2   -9    9     -2.52      0.00
    3   -9    9     -1.94      0.00
  -16   -8    9      3.00      0.00
  -15   -8    9      2.51      0.00
  -14   -8    9     -2.00      0.00
  -13   -8    9      1.00      0.00
  -12   -8    9      1.18      0.00
  -11   -8    9     -1.75      0.00
  -10   -8    9      1.63      0.00
   -9   -8    9     -0.30      0.00
   -8   -8    9     -0.20      0.00
   -7   -8    9      0.53      0.00
   -6   -8    9      0.97      0.00
   -5   -8    9     -1.00      0.00
   -4   -8    9     -0.68      0.00
   -3   -8    9      3.61      0.00
   -2   -8    9      0.64      0.00
   -1   -8    9      0.70      0.00
    0   -8    9      0.88      0.00
    1   -8    9     -0.75      0.00
    2   -8    9      0.23      0.00
    3   -8    9     -0.36      0.00
    4   -8    9      0.86      0.00
    5   -8    9      0.26      0.00
  -16   -7    9      0.83      0.00
  -15   -7    9      1.51      0.00
  -14   -7    9     -2.21      0.00
  -13   -7    9     -2.02      0.00
  -12   -7    9      3.03      0.00
  -11   -7    9      0.03      0.00
  -10   -7    9     -0.75      0.00
   -9   -7    9     -0.19      0.00
   -8   -7    9     -3.21      0.00
   -7   -7    9     -1.43      0.00
   -6   -7    9      0.91      0.00
   -5   -7    9     -0.64      0.00
   -4   -7    9     -0.16      0.00
   -3   -7    9      1.36      0.00
   -2   -7    9     -0.32      0.00
   -1   -7    9     -1.98      0.00
    0   -7    9      0.52      0.00
    1   -7    9      2.45      0.00
    2   -7    9     -0.90      0.00
    3   -7    9      0.34      0.00
    4   -7    9     -1.12      0.00
    5   -7    9     -1.21      0.00
    6   -7    9     -0.12      0.00
  -17   -6    9     -1.59      0.00
  -16   -6    9     -1.22      0.00
  -15   -6    9      1.28      0.00
  -14   -6    9      2.67      0.00
  -13   -6    9     -1.03      0.00
  -12   -6    9      2.37      0.00
  -11   -6    9      4.14      0.00
  -10   -6    9     -1.93      0.00
   -9   -6    9      1.99      0.00
   -8   -6    9     -0.11      0.00
   -7   -6    9     -1.98      0.00
   -6   -6    9     -0.27      0.00
   -5   -6    9      0.46      0.00
   -4   -6    9     -2.33      0.00
   -3   -6    9      1.63      0.00
   -2   -6    9      4.50      0.00
   -1   -6    9     -0.78      0.00
    0   -6    9     -1.01      0.00
    1   -6    9     -0.73      0.00
    2   -6    9      2.76      0.00
    3   -6    9     -1.86      0.00
    4   -6    9      0.27      0.00
    5   -6    9      2.06      0.00
    6   -6    9      0.28      0.00
    7   -6    9      0.67      0.00
  -17   -5    9      2.50      0.00
  -16   -5    9      0.50      0.00
  -15   -5    9     -0.78      0.00
  -14   -5    9     -1.15      0.00
  -13   -5    9      1.36      0.00
  -12   -5    9      2.84      0.00
  -11   -5    9      5.55      0.00
  -10   -5    9      1.16      0.00
   -9   -5    9     -0.30      0.00
   -8   -5    9      4.01      0.00
   -7   -5    9      1.49      0.00
   -6   -5    9      1.19      0.00
   -5   -5    9     -0.75      0.00
   -4   -5    9     -3.58      0.00
   -3   -5    9     -4.27      0.00
   -2   -5    9      2.70      0.00
   -1   -5    9      4.70      0.00
    0   -5    9     -4.81      0.00
    1   -5    9     -4.11      0.00
    2   -5    9     -3.97      0.00
    3   -5    9     -0.04      0.00
    4   -5    9     -0.61      0.00
    5   -5    9     -1.68      0.00
    6   -5    9      0.04      0.00
    7   -5    9      1.80      0.00
    8   -5    9      0.81      0.00
  -17   -4    9      0.55      0.00
  -16   -4    9      0.51      0.00
  -15   -4    9      1.30      0.00
  -14   -4    9      3.55      0.00
  -13   -4    9     -1.88      0.00
  -12   -4    9     -4.42      0.00
  -11   -4    9      2.18      0.00
  -10   -4    9      6.39      0.00
   -9   -4    9     -1.18      0.00
   -8   -4    9      1.67      0.00
   -7   -4    9      0.29      0.00
   -6   -4    9      1.81      0.00
   -5   -4    9      3.69      0.00
   -4   -4    9      0.73      0.00
   -3   -4    9     -1.57      0.00
   -2   -4    9     -2.78      0.00
   -1   -4    9     -4.22      0.00
    0   -4    9      0.17      0.00
    1   -4    9     -1.97      0.00
    2   -4    9     -0.18      0.00
    3   -4    9      0.52      0.00
    4   -4    9     -1.89      0.00
    5   -4    9     -0.51      0.00
    6   -4    9     -2.31      0.00
    7   -4    9     -3.18      0.00
    8   -4    9      1.03      0.00
    9   -4    9     -0.88      0.00
  -17   -3    9     -0.82      0.00
  -16   -3    9     -1.69      0.00
  -15   -3    9     -0.68      0.00
  -14   -3    9      2.14      0.00
  -13   -3    9      3.89      0.00
  -12   -3    9     -4.49      0.00
  -11   -3    9     -6.45      0.00
  -10   -3    9      0.21      0.00
   -9   -3    9      0.29      0.00
   -8   -3    9     -1.04      0.00
   -7   -3    9      3.52      0.00
   -6   -3    9     -3.49      0.00
   -5   -3    9      3.69      0.00
   -4   -3    9      4.35      0.00
   -3   -3    9     -1.46      0.00
   -2   -3    9      0.85      0.00
   -1   -3    9      7.33      0.00
    0   -3    9      1.41      0.00
    1   -3    9     -1.54      0.00
    2   -3    9     -0.54      0.00
    3   -3    9      1.37      0.00
    4   -3    9      1.18      0.00
    5   -3    9     -2.25      0.00
    6   -3    9     -0.31      0.00
    7   -3    9     -0.25      0.00
    8   -3    9      0.03      0.00
    9   -3    9      2.03      0.00
   10   -3    9     -1.02      0.00
  -17   -2    9     -0.27      0.00
  -16   -2    9      1.14      0.00
  -15   -2    9     -1.54      0.00
  -14   -2    9     -1.50      0.00
  -13   -2    9      2.65      0.00
  -12   -2    9      5.68      0.00
  -11   -2    9     -4.12      0.00
  -10   -2    9     -5.71      0.00
   -9   -2    9     -2.54      0.00
   -8   -2    9     -5.82      0.00
   -7   -2    9      2.66      0.00
   -6   -2    9      4.46      0.00
   -5   -2    9     -3.78      0.00
   -4   -2    9      0.85      0.00
   -3   -2    9     -3.20      0.00
   -2   -2    9     -8.14      0.00
   -1   -2    9     -1.62      0.00
    0   -2    9      5.05      0.00
    1   -2    9      2.77      0.00
    2   -2    9     -2.65      0.00
    3   -2    9     -3.34      0.00
    4   -2    9      2.28      0.00
    5   -2    9     -0.10      0.00
    6   -2    9     -2.06      0.00
    7   -2    9     -0.02      0.00
    8   -2    9     -2.33      0.00
    9   -2    9     -1.02      0.00
   10   -2    9      0.77      0.00
   11   -2    9     -1.73      0.00
  -16   -1    9      0.73      0.00
  -15   -1    9      0.95      0.00
  -14   -1    9     -2.53      0.00
  -13   -1    9     -0.66      0.00
  -12   -1    9      3.05      0.00
  -11   -1    9      6.68      0.00
  -10   -1    9      1.57      0.00
   -9   -1    9      1.51      0.00
   -8   -1    9      0.39      0.00
   -7   -1    9      0.89      0.00
   -6   -1    9      8.69      0.00
   -5   -1    9      1.75      0.00
   -4   -1    9      0.26      0.00
   -3   -1    9      0.21      0.00
   -2   -1    9     -3.51      0.00
   -1   -1    9    -10.32      0.00
    0   -1    9     -4.51      0.00
    1   -1    9      1.08      0.00
    2   -1    9     -1.43      0.00
    3   -1    9      0.41      0.00
    4   -1    9     -0.27      0.00
    5   -1    9      3.98      0.00
    6   -1    9      0.46      0.00
    7   -1    9     -2.11      0.00
    8   -1    9     -0.17      0.00
    9   -1    9     -0.64      0.00
   10   -1    9     -0.05      0.00
   11   -1    9      2.10      0.00
   12   -1    9      0.17      0.00
  -16    0    9      1.73      0.00
  -15    0    9      1.24      0.00
  -14    0    9     -1.10      0.00
  -13    0    9     -3.58      0.00
  -12    0    9     -0.39      0.00
  -11    0    9      1.56      0.00
  -10    0    9      2.88      0.00
   -9    0    9      1.54      0.00
   -8    0    9      1.16      0.00
   -7    0    9     -4.82      0.00
   -6    0    9      2.99      0.00
   -5    0    9      6.60      0.00
   -4    0    9     -0.73      0.00
   -3    0    9      5.78      0.00
   -2    0    9     -2.72      0.00
   -1    0    9      3.10      0.00
    0    0    9      1.26      0.00
    1    0    9     -3.98      0.00
    2    0    9      2.84      0.00
    3    0    9     -2.21      0.00
    4    0    9      0.41      0.00
    5    0    9      1.43      0.00
    6    0    9     -0.60      0.00
    7    0    9     -1.52      0.00
    8    0    9      0.04      0.00
    9    0    9     -0.95      0.00
   10    0    9      0.12      0.00
   11    0    9     -1.03      0.00
   12    0    9      0.40      0.00
   13    0    9     -0.06      0.00
  -16    1    9     -0.65      0.00
  -15    1    9      0.28      0.00
  -14    1    9      0.71      0.00
  -13    1    9      0.26      0.00
  -12    1    9     -1.92      0.00
  -11    1    9     -3.97      0.00
  -10    1    9     -3.16      0.00
   -9    1    9      1.06      0.00
   -8    1    9      2.74      0.00
   -7    1    9     -1.32      0.00
   -6    1    9     -9.60      0.00
   -5    1    9     -2.57      0.00
   -4    1    9     -1.63      0.00
   -3    1    9     -1.16      0.00
   -2    1    9      7.59      0.00
   -1    1    9     -4.57      0.00
    0    1    9     -1.86      0.00
    1    1    9      5.78      0.00
    2    1    9     -6.23      0.00
    3    1    9     -4.01      0.00
    4    1    9     -2.31      0.00
    5    1    9     -0.23      0.00
    6    1    9      4.42      0.00
    7    1    9      1.58      0.00
    8    1    9     -0.83      0.00
    9    1    9      1.79      0.00
   10    1    9     -1.01      0.00
   11    1    9     -1.11      0.00
   12    1    9     -1.17      0.00
   13    1    9      1.63      0.00
  -16    2    9      0.88      0.00
  -15    2    9      0.79      0.00
  -14    2    9     -0.02      0.00
  -13    2    9     -2.71      0.00
  -12    2    9     -0.19      0.00
  -11    2    9      2.64      0.00
  -10    2    9     -0.65      0.00
   -9    2    9     -6.42      0.00
   -8    2    9     -5.88      0.00
   -7    2    9     -0.27      0.00
   -6    2    9     -0.95      0.00
   -5    2    9     -1.91      0.00
   -4    2    9     -5.82      0.00
   -3    2    9     -9.58      0.00
   -2    2    9     -2.85      0.00
   -1    2    9     -0.53      0.00
    0    2    9     -5.05      0.00
    1    2    9     -8.11      0.00
    2    2    9      5.15      0.00
    3    2    9     -4.81      0.00
    4    2    9    -12.28      0.00
    5    2    9     -2.42      0.00
    6    2    9      2.07      0.00
    7    2    9      1.00      0.00
    8    2    9      0.89      0.00
    9    2    9     -1.12      0.00
   10    2    9     -3.25      0.00
   11    2    9     -1.05      0.00
   12    2    9      2.72      0.00
   13    2    9     -0.30      0.00
   14    2    9     -3.63      0.00
  -15    3    9      0.92      0.00
  -14    3    9      0.45      0.00
  -13    3    9     -0.85      0.00
  -12    3    9     -0.84      0.00
  -11    3    9      2.23      0.00
  -10    3    9     -0.79      0.00
   -9    3    9     -2.65      0.00
   -8    3    9     -4.28      0.00
   -7    3    9     -4.57      0.00
   -6    3    9     -0.16      0.00
   -5    3    9      0.24      0.00
   -4    3    9      0.86      0.00
   -3    3    9     -7.51      0.00
   -2    3    9     -9.43      0.00
   -1    3    9      4.40      0.00
    0    3    9      7.29      0.00
    1    3    9     -0.93      0.00
    2    3    9     -8.28      0.00
    3    3    9      4.53      0.00
    4    3    9      0.70      0.00
    5    3    9     -7.59      0.00
    6    3    9     -6.69      0.00
    7    3    9     -1.77      0.00
    8    3    9     -0.91      0.00
    9    3    9      2.74      0.00
   10    3    9      2.45      0.00
   11    3    9     -3.17      0.00
   12    3    9     -3.25      0.00
   13    3    9     -0.08      0.00
   14    3    9      1.90      0.00
   15    3    9     -0.03      0.00
  -15    4    9      0.89      0.00
  -14    4    9      1.59      0.00
  -13    4    9      1.16      0.00
  -12    4    9     -2.17      0.00
  -11    4    9     -2.41      0.00
  -10    4    9      3.21      0.00
   -9    4    9      1.78      0.00
   -8    4    9      0.99      0.00
   -7    4    9      0.29      0.00
   -6    4    9     -2.66      0.00
   -5    4    9     -4.91      0.00
   -4    4    9      0.05      0.00
   -3    4    9     -0.93      0.00
   -2    4    9      0.17      0.00
   -1    4    9      1.86      0.00
    0    4    9      7.40      0.00
    1    4    9     15.15      0.00
    2    4    9     -0.32      0.00
    3    4    9     -4.39      0.00
    4    4    9      5.46      0.00
    5    4    9      1.34      0.00
    6    4    9      3.96      0.00
    7    4    9      0.24      0.00
    8    4    9     -4.20      0.00
    9    4    9     -1.70      0.00
   10    4    9      4.46      0.00
   11    4    9      1.70      0.00
   12    4    9     -0.98      0.00
   13    4    9      0.73      0.00
   14    4    9     -0.61      0.00
   15    4    9     -0.21      0.00
  -14    5    9     -0.06      0.00
  -13    5    9      0.47      0.00
  -12    5    9      0.46      0.00
  -11    5    9     -1.55      0.00
  -10    5    9     -1.08      0.00
   -9    5    9      1.58      0.00
   -8    5    9      0.35      0.00
   -7    5    9      1.99      0.00
   -6    5    9      2.08      0.00
   -5    5    9      1.31      0.00
   -4    5    9     -1.52      0.00
   -3    5    9      4.94      0.00
   -2    5    9     -4.61      0.00
   -1    5    9     -7.06      0.00
    0    5    9     -4.44      0.00
    1    5    9     -6.08      0.00
    2    5    9      2.38      0.00
    3    5    9     -5.16      0.00
    4    5    9     -5.17      0.00
    5    5    9      0.55      0.00
    6    5    9      0.24      0.00
    7    5    9      2.92      0.00
    8    5    9      2.68      0.00
    9    5    9     -2.53      0.00
   10    5    9     -3.63      0.00
   11    5    9      1.14      0.00
   12    5    9      0.63      0.00
   13    5    9      0.61      0.00
   14    5    9      1.06      0.00
   15    5    9     -1.29      0.00
   16    5    9      0.76      0.00
  -14    6    9      0.34      0.00
  -13    6    9     -0.04      0.00
  -12    6    9      1.18      0.00
  -11    6    9      2.62      0.00
  -10    6    9      0.13      0.00
   -9    6    9     -0.58      0.00
   -8    6    9      0.23      0.00
   -7    6    9     -2.19      0.00
   -6    6    9      2.89      0.00
   -5    6    9      3.43      0.00
   -4    6    9      1.40      0.00
   -3    6    9     -2.76      0.00
   -2    6    9     -4.48      0.00
   -1    6    9     -6.20      0.00
    0    6    9     -5.59      0.00
    1    6    9     -1.40      0.00
    2    6    9     -7.19      0.00
    3    6    9    -10.42      0.00
    4    6    9     -1.86      0.00
    5    6    9      1.87      0.00
    6    6    9     -0.56      0.00
    7    6    9      5.30      0.00
    8    6    9     -0.57      0.00
    9    6    9     -4.59      0.00
   10    6    9     -0.25      0.00
   11    6    9      0.81      0.00
   12    6    9     -1.26      0.00
   13    6    9     -1.05      0.00
   14    6    9      0.18      0.00
   15    6    9     -1.79      0.00
   16    6    9     -3.68      0.00
  -13    7    9      0.57      0.00
  -12    7    9     -0.16      0.00
  -11    7    9      0.79      0.00
  -10    7    9      3.25      0.00
   -9    7    9      2.36      0.00
   -8    7    9     -1.67      0.00
   -7    7    9     -0.77      0.00
   -6    7    9     -0.64      0.00
   -5    7    9      1.66      0.00
   -4    7    9     -1.51      0.00
   -3    7    9     -0.52      0.00
   -2    7    9      2.80      0.00
   -1    7    9     -6.77      0.00
    0    7    9     -7.20      0.00
    1    7    9     -3.92      0.00
    2    7    9      5.91      0.00
    3    7    9     -0.08      0.00
    4    7    9     -9.72      0.00
    5    7    9     -3.05      0.00
    6    7    9     -3.44      0.00
    7    7    9     -3.78      0.00
    8    7    9      1.78      0.00
    9    7    9     -2.42      0.00
   10    7    9     -5.95      0.00
   11    7    9     -1.32      0.00
   12    7    9      0.28      0.00
   13    7    9     -1.52      0.00
   14    7    9     -0.02      0.00
   15    7    9      1.89      0.00
   16    7    9     -0.23      0.00
  -12    8    9     -1.10      0.00
  -11    8    9     -1.29      0.00
  -10    8    9     -0.72      0.00
   -9    8    9     -1.33      0.00
   -8    8    9      1.16      0.00
   -7    8    9     -1.98      0.00
   -6    8    9     -3.66      0.00
   -5    8    9      0.86      0.00
   -4    8    9      4.01      0.00
   -3    8    9      0.43      0.00
   -2    8    9      0.58      0.00
   -1    8    9      3.31      0.00
    0    8    9      1.94      0.00
    1    8    9     -1.49      0.00
    2    8    9     -7.40      0.00
    3    8    9      3.91      0.00
    4    8    9     -1.10      0.00
    5    8    9      3.15      0.00
    6    8    9      5.21      0.00
    7    8    9     -7.69      0.00
    8    8    9      2.17      0.00
    9    8    9      0.42      0.00
   10    8    9     -6.01      0.00
   11    8    9     -4.19      0.00
   12    8    9     -0.96      0.00
   13    8    9     -0.27      0.00
   14    8    9      2.05      0.00
   15    8    9      1.38      0.00
   16    8    9      0.43      0.00
   17    8    9      0.61      0.00
  -12    9    9     -1.02      0.00
  -11    9    9     -0.75      0.00
  -10    9    9     -0.96      0.00
   -9    9    9     -0.86      0.00
   -8    9    9     -1.36      0.00
   -7    9    9     -0.13      0.00
   -6    9    9     -3.30      0.00
   -5    9    9     -4.69      0.00
   -4    9    9      0.04      0.00
   -3    9    9     -0.16      0.00
   -2    9    9     -1.67      0.00
   -1    9    9      1.43      0.00
    0    9    9     -4.75      0.00
    1    9    9     -0.06      0.00
    2    9    9      3.66      0.00
    3    9    9     -4.90      0.00
    4    9    9      1.32      0.00
    5    9    9     -5.56      0.00
    6    9    9      3.13      0.00
    7    9    9      7.05      0.00
    8    9    9    -10.43      0.00
    9    9    9      1.01      0.00
   10    9    9      1.54      0.00
   11    9    9     -1.66      0.00
   12    9    9      0.61      0.00
   13    9    9     -0.85      0.00
   14    9    9     -2.66      0.00
   15    9    9      1.61      0.00
   16    9    9      1.79      0.00
   17    9    9      0.17      0.00
  -11   10    9     -0.69      0.00
  -10   10    9      0.25      0.00
   -9   10    9      1.59      0.00
   -8   10    9     -1.50      0.00
   -7   10    9     -1.15      0.00
   -6   10    9      0.76      0.00
   -5   10    9     -2.85      0.00
   -4   10    9     -4.27      0.00
   -3   10    9     -0.78      0.00
   -2   10    9     -1.30      0.00
   -1   10    9     -4.74      0.00
    0   10    9     -2.50      0.00
    1   10    9     -3.76      0.00
    2   10    9      0.32      0.00
    3   10    9      4.75      0.00
    4   10    9     -4.31      0.00
    5   10    9     -6.44      0.00
    6   10    9     -1.56      0.00
    7   10    9      3.59      0.00
    8   10    9      6.64      0.00
    9   10    9     -1.70      0.00
   10   10    9     -1.11      0.00
   11   10    9     -1.61      0.00
   12   10    9      1.79      0.00
   13   10    9      3.43      0.00
   14   10    9     -1.61      0.00
   15   10    9     -2.67      0.00
   16   10    9      0.57      0.00
   17   10    9      0.02      0.00
  -10   11    9     -0.64      0.00
   -9   11    9     -1.29      0.00
   -8   11    9      1.50      0.00
   -7   11    9      0.36      0.00
   -6   11    9      0.63      0.00
   -5   11    9      3.59      0.00
   -4   11    9      3.14      0.00
   -3   11    9     -0.50      0.00
   -2   11    9     -5.48      0.00
   -1   11    9     -1.07      0.00
    0   11    9      3.01      0.00
    1   11    9     -4.09      0.00
    2   11    9     -3.14      0.00
    3   11    9      1.59      0.00
    4   11    9      6.64      0.00
    5   11    9      2.35      0.00
    6   11    9     -8.52      0.00
    7   11    9     -0.84      0.00
    8   11    9      1.64      0.00
    9   11    9      3.96      0.00
   10   11    9      4.83      0.00
   11   11    9      2.62      0.00
   12   11    9      2.85      0.00
   13   11    9      2.37      0.00
   14   11    9      0.34      0.00
   15   11    9     -2.41      0.00
   16   11    9     -1.33      0.00
   17   11    9      1.45      0.00
   -9   12    9      0.37      0.00
   -8   12    9      1.02      0.00
   -7   12    9      0.19      0.00
   -6   12    9     -1.17      0.00
   -5   12    9     -0.13      0.00
   -4   12    9      1.84      0.00
   -3   12    9      1.16      0.00
   -2   12    9      1.49      0.00
   -1   12    9     -5.71      0.00
    0   12    9     -4.96      0.00
    1   12    9      3.63      0.00
    2   12    9     -2.84      0.00
    3   12    9     -3.21      0.00
    4   12    9     -0.14      0.00
    5   12    9      1.09      0.00
    6   12    9      0.00      0.00
    7   12    9     -1.91      0.00
    8   12    9      1.06      0.00
    9   12    9     -4.81      0.00
   10   12    9      1.57      0.00
   11   12    9      2.39      0.00
   12   12    9     -3.03      0.00
   13   12    9      3.59      0.00
   14   12    9      4.31      0.00
   15   12    9      0.54      0.00
   16   12    9     -0.92      0.00
   17   12    9     -1.23      0.00
   -8   13    9     -2.60      0.00
   -7   13    9     -1.66      0.00
   -6   13    9     -1.68      0.00
   -5   13    9     -3.28      0.00
   -4   13    9     -2.57      0.00
   -3   13    9      2.31      0.00
   -2   13    9      0.03      0.00
   -1   13    9     -0.13      0.00
    0   13    9     -2.16      0.00
    1   13    9     -0.41      0.00
    2   13    9      2.06      0.00
    3   13    9     -3.89      0.00
    4   13    9     -5.53      0.00
    5   13    9     -1.99      0.00
    6   13    9      2.80      0.00
    7   13    9     -1.19      0.00
    8   13    9      1.06      0.00
    9   13    9      3.22      0.00
   10   13    9     -8.09      0.00
   11   13    9     -0.95      0.00
   12   13    9      1.83      0.00
   13   13    9     -2.04      0.00
   14   13    9      1.83      0.00
   15   13    9      1.58      0.00
   16   13    9      0.24      0.00
   17   13    9     -0.05      0.00
   -7   14    9     -0.38      0.00
   -6   14    9     -0.49      0.00
   -5   14    9      0.88      0.00
   -4   14    9     -0.42      0.00
   -3   14    9     -2.88      0.00
   -2   14    9      1.77      0.00
   -1   14    9      1.57      0.00
    0   14    9     -0.95      0.00
    1   14    9     -3.30      0.00
    2   14    9      1.41      0.00
    3   14    9      0.82      0.00
    4   14    9     -1.89      0.00
    5   14    9     -0.25      0.00
    6   14    9     -3.70      0.00
    7   14    9     -2.25      0.00
    8   14    9     -1.45      0.00
    9   14    9      0.75      0.00
   10   14    9      2.22      0.00
   11   14    9     -3.17      0.00
   12   14    9     -1.01      0.00
   13   14    9     -0.88      0.00
   14   14    9     -0.17      0.00
   15   14    9      0.12      0.00
   16   14    9     -1.25      0.00
   17   14    9      0.87      0.00
   -6   15    9      0.18      0.00
   -5   15    9     -1.52      0.00
   -4   15    9     -0.55      0.00
   -3   15    9      0.81      0.00
   -2   15    9     -1.12      0.00
   -1   15    9     -2.21      0.00
    0   15    9     -0.36      0.00
    1   15    9      0.94      0.00
    2   15    9     -0.94      0.00
    3   15    9      1.59      0.00
    4   15    9      0.49      0.00
    5   15    9     -4.07      0.00
    6   15    9     -0.95      0.00
    7   15    9      1.04      0.00
    8   15    9     -0.56      0.00
    9   15    9      1.57      0.00
   10   15    9      2.70      0.00
   11   15    9      0.97      0.00
   12   15    9     -1.07      0.00
   13   15    9     -1.83      0.00
   14   15    9     -1.40      0.00
   15   15    9      0.59      0.00
   16   15    9      0.57      0.00
   17   15    9     -1.22      0.00
   -5   16    9     -0.84      0.00
   -4   16    9     -0.17      0.00
   -3   16    9      0.79      0.00
   -2   16    9      1.67      0.00
   -1   16    9      0.20      0.00
    0   16    9     -2.74      0.00
    1   16    9     -0.40      0.00
    2   16    9      0.98      0.00
    3   16    9      1.22      0.00
    4   16    9     -0.60      0.00
    5   16    9      0.01      0.00
    6   16    9     -0.47      0.00
    7   16    9     -1.25      0.00
    8   16    9     -0.16      0.00
    9   16    9     -1.04      0.00
   10   16    9      0.72      0.00
   11   16    9     -0.56      0.00
   12   16    9      0.99      0.00
   13   16    9      0.76      0.00
   14   16    9      0.42      0.00
   15   16    9      2.56      0.00
   16   16    9      0.87      0.00
   17   16    9     -0.25      0.00
   -3   17    9      0.18      0.00
   -2   17    9     -1.20      0.00
   -1   17    9      0.84      0.00
    0   17    9      1.16      0.00
    1   17    9     -1.60      0.00
    2   17    9     -0.34      0.00
    3   17    9     -1.77      0.00
    4   17    9      0.09      0.00
    5   17    9      1.34      0.00
    6   17    9      2.05      0.00
    7   17    9     -0.41      0.00
    8   17    9     -0.26      0.00
    9   17    9      0.07      0.00
   10   17    9     -1.29      0.00
   11   17    9      1.26      0.00
   12   17    9     -1.05      0.00
   13   17    9      1.02      0.00
   14   17    9     -1.57      0.00
   15   17    9     -1.34      0.00
   16   17    9      0.99      0.00
   -2   18    9      1.32      0.00
   -1   18    9     -0.12      0.00
    0   18    9     -0.39      0.00
    1   18    9      0.33      0.00
    2   18    9     -1.07      0.00
    3   18    9      0.53      0.00
    4   18    9     -0.06      0.00
    5   18    9     -3.49      0.00
    6   18    9     -3.61      0.00
    7   18    9      3.35      0.00
    8   18    9      2.18      0.00
    9   18    9      0.24      0.00
   10   18    9      0.52      0.00
   11   18    9     -1.20      0.00
   12   18    9      0.52      0.00
   13   18    9     -0.79      0.00
   14   18    9      0.92      0.00
   15   18    9      0.06      0.00
   16   18    9      0.81      0.00
    0   19    9      0.73      0.00
    1   19    9     -0.66      0.00
    2   19    9      0.11      0.00
    3   19    9     -0.50      0.00
    4   19    9      0.24      0.00
    5   19    9      1.19      0.00
    6   19    9     -0.54      0.00
    7   19    9     -2.14      0.00
    8   19    9      1.39      0.00
    9   19    9      0.79      0.00
   10   19    9     -1.61      0.00
   11   19    9      0.46      0.00
   12   19    9      1.02      0.00
   13   19    9      1.72      0.00
   14   19    9      0.02      0.00
   15   19    9      0.02      0.00
    3   20    9      0.81      0.00
    4   20    9     -1.61      0.00
    5   20    9      0.42      0.00
    6   20    9      0.93      0.00
    7   20    9     -1.80      0.00
    8   20    9     -0.72      0.00
    9   20    9      1.16      0.00
   10   20    9      0.99      0.00
   11   20    9     -1.08      0.00
   12   20    9     -1.42      0.00
   13   20    9     -0.10      0.00
    6   21    9      0.01      0.00
    7   21    9      0.56      0.00
    8   21    9     -3.25      0.00
    9   21    9     -1.51      0.00
   10   21    9      0.97      0.00
   11   21    9      0.90      0.00
   -9  -12   10     -2.17      0.00
   -8  -12   10     -0.05      0.00
   -7  -12   10      0.53      0.00
   -6  -12   10     -1.33      0.00
  -12  -11   10     -0.15      0.00
  -11  -11   10     -0.31      0.00
  -10  -11   10      1.22      0.00
   -9  -11   10     -1.13      0.00
   -8  -11   10     -2.01      0.00
   -7  -11   10      1.12      0.00
   -6  -11   10      0.62      0.00
   -5  -11   10     -0.52      0.00
   -4  -11   10      0.01      0.00
   -3  -11   10      0.17      0.00
   -2  -11   10      0.41      0.00
  -14  -10   10     -1.69      0.00
  -13  -10   10     -0.50      0.00
  -12  -10   10      0.46      0.00
  -11  -10   10      1.16      0.00
  -10  -10   10      0.75      0.00
   -9  -10   10      0.30      0.00
   -8  -10   10     -2.23      0.00
   -7  -10   10     -2.05      0.00
   -6  -10   10     -0.01      0.00
   -5  -10   10     -2.25      0.00
   -4  -10   10      0.65      0.00
   -3  -10   10      1.92      0.00
   -2  -10   10     -0.69      0.00
   -1  -10   10     -2.35      0.00
    0  -10   10     -2.84      0.00
  -15   -9   10      1.89      0.00
  -14   -9   10     -1.14      0.00
  -13   -9   10     -2.92      0.00
  -12   -9   10      1.01      0.00
  -11   -9   10     -0.43      0.00
  -10   -9   10      0.51      0.00
   -9   -9   10      0.54      0.00
   -8   -9   10     -0.47      0.00
   -7   -9   10      1.05      0.00
   -6   -9   10      2.00      0.00
   -5   -9   10      0.53      0.00
   -4   -9   10     -3.14      0.00
   -3   -9   10     -0.86      0.00
   -2   -9   10      0.76      0.00
   -1   -9   10      0.86      0.00
    0   -9   10      0.74      0.00
    1   -9   10     -0.92      0.00
    2   -9   10      2.15      0.00
  -15   -8   10      1.02      0.00
  -14   -8   10      3.07      0.00
  -13   -8   10     -0.93      0.00
  -12   -8   10     -2.52      0.00
  -11   -8   10     -0.28      0.00
  -10   -8   10      0.29      0.00
   -9   -8   10      1.37      0.00
   -8   -8   10      0.18      0.00
   -7   -8   10     -1.77      0.00
   -6   -8   10      2.25      0.00
   -5   -8   10      2.52      0.00
   -4   -8   10     -0.87      0.00
   -3   -8   10     -0.38      0.00
   -2   -8   10      0.67      0.00
   -1   -8   10      0.19      0.00
    0   -8   10     -0.12      0.00
    1   -8   10      1.13      0.00
    2   -8   10     -0.63      0.00
    3   -8   10      0.15      0.00
    4   -8   10      0.99      0.00
  -16   -7   10     -1.88      0.00
  -15   -7   10     -2.02      0.00
  -14   -7   10      2.76      0.00
  -13   -7   10      1.27      0.00
  -12   -7   10     -1.25      0.00
  -11   -7   10      0.52      0.00
  -10   -7   10     -0.41      0.00
   -9   -7   10      2.65      0.00
   -8   -7   10      3.41      0.00
   -7   -7   10      0.33      0.00
   -6   -7   10     -3.31      0.00
   -5   -7   10      0.22      0.00
   -4   -7   10      0.37      0.00
   -3   -7   10     -1.28      0.00
   -2   -7   10      1.99      0.00
   -1   -7   10      1.12      0.00
    0   -7   10      0.70      0.00
    1   -7   10     -1.60      0.00
    2   -7   10     -0.56      0.00
    3   -7   10     -0.54      0.00
    4   -7   10     -0.81      0.00
    5   -7   10      1.00      0.00
  -16   -6   10      3.20      0.00
  -15   -6   10     -0.13      0.00
  -14   -6   10     -2.18      0.00
  -13   -6   10     -0.47      0.00
  -12   -6   10     -0.71      0.00
  -11   -6   10      0.10      0.00
  -10   -6   10     -0.58      0.00
   -9   -6   10     -0.76      0.00
   -8   -6   10      2.10      0.00
   -7   -6   10      0.53      0.00
   -6   -6   10     -0.40      0.00
   -5   -6   10      1.09      0.00
   -4   -6   10      3.78      0.00
   -3   -6   10     -1.37      0.00
   -2   -6   10     -4.55      0.00
   -1   -6   10      0.66      0.00
    0   -6   10      0.99      0.00
    1   -6   10      1.80      0.00
    2   -6   10      1.36      0.00
    3   -6   10     -0.07      0.00
    4   -6   10     -0.29      0.00
    5   -6   10     -1.18      0.00
    6   -6   10     -0.78      0.00
  -16   -5   10     -0.73      0.00
  -15   -5   10     -0.35      0.00
  -14   -5   10      0.48      0.00
  -13   -5   10      2.17      0.00
  -12   -5   10     -1.96      0.00
  -11   -5   10     -1.17      0.00
  -10   -5   10      4.19      0.00
   -9   -5   10     -3.24      0.00
   -8   -5   10     -1.55      0.00
   -7   -5   10      0.73      0.00
   -6   -5   10      0.11      0.00
   -5   -5   10      0.18      0.00
   -4   -5   10      0.79      0.00
   -3   -5   10      1.68      0.00
   -2   -5   10      0.42      0.00
   -1   -5   10     -1.36      0.00
    0   -5   10      1.97      0.00
    1   -5   10      3.03      0.00
    2   -5   10      1.20      0.00
    3   -5   10      2.20      0.00
    4   -5   10     -1.26      0.00
    5   -5   10      0.36      0.00
    6   -5   10      2.26      0.00
    7   -5   10     -1.33      0.00
  -16   -4   10     -0.08      0.00
  -15   -4   10      0.52      0.00
  -14   -4   10     -1.74      0.00
  -13   -4   10     -1.01      0.00
  -12   -4   10      3.53      0.00
  -11   -4   10     -1.83      0.00
  -10   -4   10     -0.88      0.00
   -9   -4   10      4.03      0.00
   -8   -4   10     -1.92      0.00
   -7   -4   10      1.25      0.00
   -6   -4   10     -1.07      0.00
   -5   -4   10     -1.09      0.00
   -4   -4   10      1.60      0.00
   -3   -4   10      1.55      0.00
   -2   -4   10      0.15      0.00
   -1   -4   10      2.66      0.00
    0   -4   10      3.54      0.00
    1   -4   10      0.51      0.00
    2   -4   10     -1.06      0.00
    3   -4   10     -1.26      0.00
    4   -4   10      3.48      0.00
    5   -4   10      1.60      0.00
    6   -4   10      0.81      0.00
    7   -4   10      2.52      0.00
    8   -4   10      0.98      0.00
  -16   -3   10      0.68      0.00
  -15   -3   10     -0.45      0.00
  -14   -3   10     -0.21      0.00
  -13   -3   10      0.63      0.00
  -12   -3   10      2.24      0.00
  -11   -3   10      3.34      0.00
  -10   -3   10      1.84      0.00
   -9   -3   10      6.45      0.00
   -8   -3   10      2.60      0.00
   -7   -3   10     -0.63      0.00
   -6   -3   10      1.96      0.00
   -5   -3   10     -1.19      0.00
   -4   -3   10     -0.11      0.00
   -3   -3   10      3.97      0.00
   -2   -3   10      1.48      0.00
   -1   -3   10     -3.80      0.00
    0   -3   10     -5.28      0.00
    1   -3   10      1.34      0.00
    2   -3   10      2.29      0.00
    3   -3   10     -0.11      0.00
    4   -3   10      0.83      0.00
    5   -3   10      1.40      0.00
    6   -3   10      0.60      0.00
    7   -3   10     -0.62      0.00
    8   -3   10     -2.38      0.00
    9   -3   10     -0.82      0.00
  -16   -2   10      0.25      0.00
  -15   -2   10      1.67      0.00
  -14   -2   10      1.06      0.00
  -13   -2   10     -1.94      0.00
  -12   -2   10     -1.93      0.00
  -11   -2   10      1.95      0.00
  -10   -2   10      3.50      0.00
   -9   -2   10      4.22      0.00
   -8   -2   10      5.88      0.00
   -7   -2   10      0.92      0.00
   -6   -2   10      4.37      0.00
   -5   -2   10      3.64      0.00
   -4   -2   10      2.66      0.00
   -3   -2   10      2.73      0.00
   -2   -2   10      3.08      0.00
   -1   -2   10     -1.02      0.00
    0   -2   10     -1.10      0.00
    1   -2   10     -0.55      0.00
    2   -2   10      1.26      0.00
    3   -2   10     -0.75      0.00
    4   -2   10     -4.18      0.00
    5   -2   10     -1.70      0.00
    6   -2   10     -1.06      0.00
    7   -2   10      2.04      0.00
    8   -2   10      2.97      0.00
    9   -2   10      0.46      0.00
   10   -2   10      1.64      0.00
  -16   -1   10     -1.09      0.00
  -15   -1   10      1.59      0.00
  -14   -1   10      1.03      0.00
  -13   -1   10     -0.43      0.00
  -12   -1   10     -0.39      0.00
  -11   -1   10     -0.52      0.00
  -10   -1   10     -5.42      0.00
   -9   -1   10     -4.96      0.00
   -8   -1   10      2.87      0.00
   -7   -1   10      0.05      0.00
   -6   -1   10     -2.07      0.00
   -5   -1   10      3.32      0.00
   -4   -1   10      0.65      0.00
   -3   -1   10      5.12      0.00
   -2   -1   10      8.59      0.00
   -1   -1   10      7.53      0.00
    0   -1   10      1.93      0.00
    1   -1   10     -2.99      0.00
    2   -1   10     -0.56      0.00
    3   -1   10      0.95      0.00
    4   -1   10     -0.13      0.00
    5   -1   10      0.32      0.00
    6   -1   10     -0.48      0.00
    7   -1   10     -3.28      0.00
    8   -1   10     -0.79      0.00
    9   -1   10     -1.12      0.00
   10   -1   10     -0.50      0.00
   11   -1   10      1.24      0.00
  -16    0   10     -2.00      0.00
  -15    0   10     -1.36      0.00
  -14    0   10      2.66      0.00
  -13    0   10      0.51      0.00
  -12    0   10     -2.33      0.00
  -11    0   10     -1.08      0.00
  -10    0   10      2.84      0.00
   -9    0   10     -3.23      0.00
   -8    0   10     -5.20      0.00
   -7    0   10      1.02      0.00
   -6    0   10     -1.05      0.00
   -5    0   10      2.27      0.00
   -4    0   10      1.17      0.00
   -3    0   10     -4.72      0.00
   -2    0   10     -2.71      0.00
   -1    0   10      4.23      0.00
    0    0   10      0.95      0.00
    1    0   10      0.96      0.00
    2    0   10      1.24      0.00
    3    0   10      0.80      0.00
    4    0   10      0.59      0.00
    5    0   10     -0.13      0.00
    6    0   10      3.27      0.00
    7    0   10      0.68      0.00
    8    0   10     -2.93      0.00
    9    0   10      0.16      0.00
   10    0   10     -0.24      0.00
   11    0   10      0.62      0.00
   12    0   10      1.01      0.00
  -16    1   10      0.31      0.00
  -15    1   10     -1.31      0.00
  -14    1   10      1.68      0.00
  -13    1   10      5.25      0.00
  -12    1   10      2.04      0.00
  -11    1   10      0.17      0.00
  -10    1   10      0.81      0.00
   -9    1   10      3.79      0.00
   -8    1   10      1.63      0.00
   -7    1   10      2.08      0.00
   -6    1   10      1.10      0.00
   -5    1   10      2.43      0.00
   -4    1   10      8.48      0.00
   -3    1   10      0.83      0.00
   -2    1   10     -4.52      0.00
   -1    1   10    -11.74      0.00
    0    1   10     -1.44      0.00
    1    1   10     -1.99      0.00
    2    1   10     -0.95      0.00
    3    1   10      5.87      0.00
    4    1   10      0.05      0.00
    5    1   10     -3.39      0.00
    6    1   10     -2.41      0.00
    7    1   10      0.35      0.00
    8    1   10     -0.79      0.00
    9    1   10     -0.61      0.00
   10    1   10      0.53      0.00
   11    1   10      0.24      0.00
   12    1   10      0.36      0.00
   13    1   10      1.44      0.00
  -15    2   10     -0.28      0.00
  -14    2   10     -1.92      0.00
  -13    2   10     -0.13      0.00
  -12    2   10      1.88      0.00
  -11    2   10      2.25      0.00
  -10    2   10      2.34      0.00
   -9    2   10      2.24      0.00
   -8    2   10      3.37      0.00
   -7    2   10      3.56      0.00
   -6    2   10      2.76      0.00
   -5    2   10     -0.67      0.00
   -4    2   10      6.98      0.00
   -3    2   10     13.86      0.00
   -2    2   10      4.43      0.00
   -1    2   10      5.85      0.00
    0    2   10      0.69      0.00
    1    2   10      0.98      0.00
    2    2   10     -4.59      0.00
    3    2   10     -4.91      0.00
    4    2   10      3.97      0.00
    5    2   10      1.82      0.00
    6    2   10      0.36      0.00
    7    2   10      3.26      0.00
    8    2   10      1.00      0.00
    9    2   10     -2.23      0.00
   10    2   10      1.43      0.00
   11    2   10      0.57      0.00
   12    2   10     -0.18      0.00
   13    2   10     -0.47      0.00
  -15    3   10      0.30      0.00
  -14    3   10      0.94      0.00
  -13    3   10      0.03      0.00
  -12    3   10     -2.65      0.00
  -11    3   10     -2.83      0.00
  -10    3   10      3.53      0.00
   -9    3   10      5.75      0.00
   -8    3   10      0.34      0.00
   -7    3   10     -3.51      0.00
   -6    3   10      1.29      0.00
   -5    3   10      1.06      0.00
   -4    3   10      2.75      0.00
   -3    3   10      8.21      0.00
   -2    3   10     11.20      0.00
   -1    3   10      2.51      0.00
    0    3   10     -1.77      0.00
    1    3   10      2.37      0.00
    2    3   10      5.29      0.00
    3    3   10      2.31      0.00
    4    3   10     -2.12      0.00
    5    3   10     -2.26      0.00
    6    3   10      1.10      0.00
    7    3   10      1.42      0.00
    8    3   10      1.42      0.00
    9    3   10      0.07      0.00
   10    3   10     -2.15      0.00
   11    3   10     -1.20      0.00
   12    3   10     -1.16      0.00
   13    3   10      1.25      0.00
   14    3   10      0.51      0.00
  -15    4   10     -0.79      0.00
  -14    4   10     -0.35      0.00
  -13    4   10      0.71      0.00
  -12    4   10      2.08      0.00
  -11    4   10     -0.79      0.00
  -10    4   10     -3.79      0.00
   -9    4   10     -0.09      0.00
   -8    4   10      3.22      0.00
   -7    4   10      0.73      0.00
   -6    4   10     -1.73      0.00
   -5    4   10      2.56      0.00
   -4    4   10     -1.73      0.00
   -3    4   10      0.98      0.00
   -2    4   10     -0.20      0.00
   -1    4   10     -1.55      0.00
    0    4   10      3.91      0.00
    1    4   10      6.71      0.00
    2    4   10     -0.42      0.00
    3    4   10     -6.55      0.00
    4    4   10      1.35      0.00
    5    4   10     -0.09      0.00
    6    4   10     -7.06      0.00
    7    4   10     -2.72      0.00
    8    4   10      2.11      0.00
    9    4   10     -0.67      0.00
   10    4   10     -1.14      0.00
   11    4   10      1.96      0.00
   12    4   10      0.34      0.00
   13    4   10     -4.62      0.00
   14    4   10     -2.43      0.00
   15    4   10      1.05      0.00
  -14    5   10      0.29      0.00
  -13    5   10      0.60      0.00
  -12    5   10      1.51      0.00
  -11    5   10      1.75      0.00
  -10    5   10     -0.89      0.00
   -9    5   10     -1.99      0.00
   -8    5   10      1.28      0.00
   -7    5   10      1.95      0.00
   -6    5   10     -0.87      0.00
   -5    5   10     -4.50      0.00
   -4    5   10     -6.83      0.00
   -3    5   10     -3.56      0.00
   -2    5   10      3.28      0.00
   -1    5   10      1.78      0.00
    0    5   10     -6.90      0.00
    1    5   10     -2.51      0.00
    2    5   10     16.91      0.00
    3    5   10      7.43      0.00
    4    5   10     -5.37      0.00
    5    5   10      1.74      0.00
    6    5   10     -0.88      0.00
    7    5   10     -2.17      0.00
    8    5   10      0.54      0.00
    9    5   10      0.40      0.00
   10    5   10     -1.33      0.00
   11    5   10     -0.75      0.00
   12    5   10      0.14      0.00
   13    5   10      1.53      0.00
   14    5   10     -0.44      0.00
   15    5   10     -1.13      0.00
  -14    6   10      0.31      0.00
  -13    6   10      0.56      0.00
  -12    6   10     -0.16      0.00
  -11    6   10      0.13      0.00
  -10    6   10      1.20      0.00
   -9    6   10      2.15      0.00
   -8    6   10      0.63      0.00
   -7    6   10     -0.51      0.00
   -6    6   10     -0.43      0.00
   -5    6   10      1.67      0.00
   -4    6   10      0.05      0.00
   -3    6   10     -8.17      0.00
   -2    6   10      1.19      0.00
   -1    6   10      6.83      0.00
    0    6   10      3.42      0.00
    1    6   10     -5.22      0.00
    2    6   10     -3.15      0.00
    3    6   10     13.95      0.00
    4    6   10      5.77      0.00
    5    6   10      0.18      0.00
    6    6   10      2.47      0.00
    7    6   10     -2.15      0.00
    8    6   10     -0.04      0.00
    9    6   10      3.19      0.00
   10    6   10     -2.63      0.00
   11    6   10     -3.58      0.00
   12    6   10      1.39      0.00
   13    6   10      0.45      0.00
   14    6   10      0.97      0.00
   15    6   10      1.88      0.00
  -13    7   10     -0.06      0.00
  -12    7   10     -1.08      0.00
  -11    7   10     -1.74      0.00
  -10    7   10      0.46      0.00
   -9    7   10     -0.02      0.00
   -8    7   10      1.68      0.00
   -7    7   10      2.47      0.00
   -6    7   10     -2.11      0.00
   -5    7   10     -0.05      0.00
   -4    7   10      6.00      0.00
   -3    7   10      2.82      0.00
   -2    7   10     -6.25      0.00
   -1    7   10     -2.52      0.00
    0    7   10      4.39      0.00
    1    7   10      5.17      0.00
    2    7   10     -3.93      0.00
    3    7   10     -5.63      0.00
    4    7   10     -2.15      0.00
    5    7   10     -2.29      0.00
    6    7   10      5.71      0.00
    7    7   10      2.27      0.00
    8    7   10      2.91      0.00
    9    7   10      2.59      0.00
   10    7   10      1.84      0.00
   11    7   10     -0.44      0.00
   12    7   10     -0.52      0.00
   13    7   10     -0.09      0.00
   14    7   10     -1.85      0.00
   15    7   10     -2.18      0.00
   16    7   10     -1.01      0.00
  -12    8   10      1.59      0.00
  -11    8   10      1.28      0.00
  -10    8   10     -1.02      0.00
   -9    8   10      0.04      0.00
   -8    8   10      0.29      0.00
   -7    8   10      1.21      0.00
   -6    8   10      2.53      0.00
   -5    8   10     -2.48      0.00
   -4    8   10      0.09      0.00
   -3    8   10      3.47      0.00
   -2    8   10     -0.43      0.00
   -1    8   10      0.44      0.00
    0    8   10     -4.31      0.00
    1    8   10     -6.49      0.00
    2    8   10     -3.06      0.00
    3    8   10      0.69      0.00
    4    8   10      0.76      0.00
    5    8   10     -6.64      0.00
    6    8   10     -7.41      0.00
    7    8   10      2.05      0.00
    8    8   10     -2.08      0.00
    9    8   10      4.97      0.00
   10    8   10      5.01      0.00
   11    8   10     -1.49      0.00
   12    8   10     -1.91      0.00
   13    8   10      0.64      0.00
   14    8   10     -0.68      0.00
   15    8   10     -0.50      0.00
   16    8   10      0.34      0.00
  -12    9   10     -0.40      0.00
  -11    9   10     -1.24      0.00
  -10    9   10      0.40      0.00
   -9    9   10      1.22      0.00
   -8    9   10      0.20      0.00
   -7    9   10      2.40      0.00
   -6    9   10      3.31      0.00
   -5    9   10     -0.28      0.00
   -4    9   10     -2.42      0.00
   -3    9   10      3.51      0.00
   -2    9   10      3.02      0.00
   -1    9   10     -0.39      0.00
    0    9   10      3.22      0.00
    1    9   10      1.62      0.00
    2    9   10     -1.13      0.00
    3    9   10     -5.23      0.00
    4    9   10      3.12      0.00
    5    9   10      0.64      0.00
    6    9   10     -0.21      0.00
    7    9   10     -1.25      0.00
    8    9   10     -4.89      0.00
    9    9   10     -3.84      0.00
   10    9   10      2.80      0.00
   11    9   10      0.47      0.00
   12    9   10     -3.64      0.00
   13    9   10     -0.80      0.00
   14    9   10      1.22      0.00
   15    9   10      0.02      0.00
   16    9   10     -0.96      0.00
  -11   10   10      0.69      0.00
  -10   10   10     -0.56      0.00
   -9   10   10     -1.86      0.00
   -8   10   10     -0.38      0.00
   -7   10   10      0.06      0.00
   -6   10   10      2.23      0.00
   -5   10   10      3.34      0.00
   -4   10   10     -0.77      0.00
   -3   10   10      1.00      0.00
   -2   10   10      5.50      0.00
   -1   10   10     -0.42      0.00
    0   10   10      2.15      0.00
    1   10   10      2.77      0.00
    2   10   10      0.06      0.00
    3   10   10      2.74      0.00
    4   10   10     -1.58      0.00
    5   10   10      5.94      0.00
    6   10   10     -3.90      0.00
    7   10   10      1.27      0.00
    8   10   10      4.35      0.00
    9   10   10     -8.49      0.00
   10   10   10     -4.70      0.00
   11   10   10     -0.13      0.00
   12   10   10     -2.72      0.00
   13   10   10     -1.36      0.00
   14   10   10      1.40      0.00
   15   10   10     -1.14      0.00
   16   10   10     -0.17      0.00
   17   10   10      1.05      0.00
  -10   11   10      0.05      0.00
   -9   11   10      1.15      0.00
   -8   11   10      1.30      0.00
   -7   11   10     -2.06      0.00
   -6   11   10     -3.91      0.00
   -5   11   10     -2.29      0.00
   -4   11   10      0.01      0.00
   -3   11   10     -1.22      0.00
   -2   11   10      2.46      0.00
   -1   11   10      6.05      0.00
    0   11   10     -3.23      0.00
    1   11   10     -3.34      0.00
    2   11   10     -1.07      0.00
    3   11   10     -1.80      0.00
    4   11   10      1.62      0.00
    5   11   10     -0.93      0.00
    6   11   10      3.43      0.00
    7   11   10     -3.65      0.00
    8   11   10      1.87      0.00
    9   11   10      3.96      0.00
   10   11   10     -5.34      0.00
   11   11   10     -3.01      0.00
   12   11   10     -2.17      0.00
   13   11   10     -2.03      0.00
   14   11   10      1.77      0.00
   15   11   10      1.71      0.00
   16   11   10     -1.47      0.00
   17   11   10     -0.54      0.00
   -9   12   10      0.38      0.00
   -8   12   10     -0.73      0.00
   -7   12   10      1.98      0.00
   -6   12   10      0.78      0.00
   -5   12   10     -2.38      0.00
   -4   12   10     -3.62      0.00
   -3   12   10     -0.24      0.00
   -2   12   10      0.71      0.00
   -1   12   10     -1.52      0.00
    0   12   10      0.10      0.00
    1   12   10      2.27      0.00
    2   12   10     -0.20      0.00
    3   12   10     -1.58      0.00
    4   12   10     -0.86      0.00
    5   12   10      2.96      0.00
    6   12   10      1.45      0.00
    7   12   10     -1.88      0.00
    8   12   10     -4.37      0.00
    9   12   10      2.34      0.00
   10   12   10      2.42      0.00
   11   12   10     -0.40      0.00
   12   12   10     -0.11      0.00
   13   12   10     -2.67      0.00
   14   12   10     -1.16      0.00
   15   12   10      3.45      0.00
   16   12   10      1.03      0.00
   17   12   10     -2.15      0.00
   -8   13   10      1.37      0.00
   -7   13   10      0.67      0.00
   -6   13   10      1.72      0.00
   -5   13   10      2.70      0.00
   -4   13   10      1.26      0.00
   -3   13   10     -3.22      0.00
   -2   13   10     -1.95      0.00
   -1   13   10      3.37      0.00
    0   13   10      0.55      0.00
    1   13   10     -4.35      0.00
    2   13   10      1.67      0.00
    3   13   10      2.18      0.00
    4   13   10     -0.95      0.00
    5   13   10     -3.46      0.00
    6   13   10     -0.80      0.00
    7   13   10      1.58      0.00
    8   13   10      1.70      0.00
    9   13   10      0.01      0.00
   10   13   10      0.46      0.00
   11   13   10      3.69      0.00
   12   13   10      3.12      0.00
   13   13   10     -1.37      0.00
   14   13   10     -2.38      0.00
   15   13   10     -1.03      0.00
   16   13   10      1.29      0.00
   17   13   10      1.13      0.00
   -7   14   10     -1.22      0.00
   -6   14   10     -0.51      0.00
   -5   14   10      0.61      0.00
   -4   14   10      0.79      0.00
   -3   14   10      0.31      0.00
   -2   14   10     -0.75      0.00
   -1   14   10     -1.52      0.00
    0   14   10      0.79      0.00
    1   14   10     -0.97      0.00
    2   14   10     -2.47      0.00
    3   14   10      1.24      0.00
    4   14   10      0.42      0.00
    5   14   10      0.66      0.00
    6   14   10     -0.89      0.00
    7   14   10      0.49      0.00
    8   14   10     -3.07      0.00
    9   14   10      0.03      0.00
   10   14   10      3.48      0.00
   11   14   10     -3.40      0.00
   12   14   10      1.60      0.00
   13   14   10      3.96      0.00
   14   14   10     -0.31      0.00
   15   14   10      0.02      0.00
   16   14   10      0.41      0.00
   17   14   10      1.01      0.00
   -6   15   10     -0.88      0.00
   -5   15   10     -0.96      0.00
   -4   15   10      0.35      0.00
   -3   15   10      0.15      0.00
   -2   15   10      0.00      0.00
   -1   15   10      1.04      0.00
    0   15   10     -0.64      0.00
    1   15   10      0.55      0.00
    2   15   10     -2.47      0.00
    3   15   10     -0.13      0.00
    4   15   10      3.41      0.00
    5   15   10      1.07      0.00
    6   15   10      1.54      0.00
    7   15   10     -2.16      0.00
    8   15   10      0.54      0.00
    9   15   10     -3.25      0.00
   10   15   10     -2.80      0.00
   11   15   10      1.22      0.00
   12   15   10     -1.92      0.00
   13   15   10      2.17      0.00
   14   15   10      1.14      0.00
   15   15   10     -0.66      0.00
   16   15   10     -0.60      0.00
   17   15   10     -2.13      0.00
   -5   16   10      0.35      0.00
   -4   16   10     -2.48      0.00
   -3   16   10     -1.88      0.00
   -2   16   10     -1.71      0.00
   -1   16   10      0.46      0.00
    0   16   10      1.59      0.00
    1   16   10     -1.77      0.00
    2   16   10     -0.64      0.00
    3   16   10     -2.76      0.00
    4   16   10      0.11      0.00
    5   16   10      1.25      0.00
    6   16   10     -3.16      0.00
    7   16   10     -0.60      0.00
    8   16   10      0.04      0.00
    9   16   10      2.07      0.00
   10   16   10      0.39      0.00
   11   16   10      0.50      0.00
   12   16   10     -0.88      0.00
   13   16   10     -2.02      0.00
   14   16   10      0.66      0.00
   15   16   10     -0.93      0.00
   16   16   10     -0.25      0.00
   -3   17   10     -0.64      0.00
   -2   17   10     -0.20      0.00
   -1   17   10     -1.86      0.00
    0   17   10     -0.64      0.00
    1   17   10      0.99      0.00
    2   17   10      0.09      0.00
    3   17   10      0.60      0.00
    4   17   10     -1.71      0.00
    5   17   10     -0.42      0.00
    6   17   10      1.84      0.00
    7   17   10     -0.99      0.00
    8   17   10     -0.99      0.00
    9   17   10     -0.28      0.00
   10   17   10      1.41      0.00
   11   17   10     -0.04      0.00
   12   17   10     -1.02      0.00
   13   17   10     -0.07      0.00
   14   17   10      0.01      0.00
   15   17   10      1.29      0.00
   16   17   10      2.34      0.00
   -2   18   10      0.36      0.00
   -1   18   10      0.00      0.00
    0   18   10      0.27      0.00
    1   18   10      0.00      0.00
    2   18   10     -0.10      0.00
    3   18   10     -0.39      0.00
    4   18   10     -0.31      0.00
    5   18   10     -0.38      0.00
    6   18   10      0.12      0.00
    7   18   10      0.58      0.00
    8   18   10     -1.91      0.00
    9   18   10      0.43      0.00
   10   18   10      0.17      0.00
   11   18   10      0.89      0.00
   12   18   10      1.62      0.00
   13   18   10     -1.66      0.00
   14   18   10     -0.28      0.00
   15   18   10     -1.43      0.00
    0   19   10     -0.11      0.00
    1   19   10      0.08      0.00
    2   19   10     -1.29      0.00
    3   19   10     -0.37      0.00
    4   19   10      0.91      0.00
    5   19   10      0.50      0.00
    6   19   10     -1.27      0.00
    7   19   10     -3.08      0.00
    8   19   10      0.04      0.00
    9   19   10     -0.21      0.00
   10   19   10      1.37      0.00
   11   19   10      0.37      0.00
   12   19   10     -0.86      0.00
   13   19   10      0.66      0.00
   14   19   10     -0.28      0.00
    2   20   10      0.92      0.00
    3   20   10     -0.57      0.00
    4   20   10     -0.87      0.00
    5   20   10     -0.18      0.00
    6   20   10      0.45      0.00
    7   20   10      1.81      0.00
    8   20   10     -0.97      0.00
    9   20   10     -1.69      0.00
   10   20   10     -1.17      0.00
   11   20   10      0.20      0.00
   12   20   10      0.10      0.00
   13   20   10     -1.11      0.00
    6   21   10      0.36      0.00
    7   21   10      2.11      0.00
    8   21   10      0.96      0.00
    9   21   10     -0.21      0.00
   10   21   10     -0.41      0.00
   11   21   10      0.26      0.00
   -9  -11   11      2.20      0.00
   -8  -11   11      0.51      0.00
   -7  -11   11     -0.85      0.00
   -6  -11   11      1.98      0.00
  -12  -10   11      0.57      0.00
  -11  -10   11      0.12      0.00
  -10  -10   11     -1.05      0.00
   -9  -10   11      0.31      0.00
   -8  -10   11      1.44      0.00
   -7  -10   11     -0.99      0.00
   -6  -10   11     -1.09      0.00
   -5  -10   11      0.85      0.00
   -4  -10   11      0.46      0.00
   -3  -10   11      0.91      0.00
   -2  -10   11      1.08      0.00
  -13   -9   11     -0.27      0.00
  -12   -9   11     -1.16      0.00
  -11   -9   11      0.44      0.00
  -10   -9   11      0.17      0.00
   -9   -9   11     -1.10      0.00
   -8   -9   11      0.83      0.00
   -7   -9   11     -0.26      0.00
   -6   -9   11     -2.63      0.00
   -5   -9   11      0.46      0.00
   -4   -9   11     -0.04      0.00
   -3   -9   11     -1.05      0.00
   -2   -9   11      0.86      0.00
   -1   -9   11      0.96      0.00
    0   -9   11     -0.56      0.00
  -14   -8   11      0.46      0.00
  -13   -8   11      2.53      0.00
  -12   -8   11      0.71      0.00
  -11   -8   11      0.96      0.00
  -10   -8   11     -0.02      0.00
   -9   -8   11     -0.44      0.00
   -8   -8   11     -1.06      0.00
   -7   -8   11      0.37      0.00
   -6   -8   11      0.10      0.00
   -5   -8   11     -0.87      0.00
   -4   -8   11      1.61      0.00
   -3   -8   11     -0.95      0.00
   -2   -8   11     -2.69      0.00
   -1   -8   11     -1.62      0.00
    0   -8   11      0.75      0.00
    1   -8   11      0.50      0.00
    2   -8   11     -2.23      0.00
  -15   -7   11     -0.41      0.00
  -14   -7   11     -2.65      0.00
  -13   -7   11      0.49      0.00
  -12   -7   11      0.80      0.00
  -11   -7   11     -1.46      0.00
  -10   -7   11     -1.43      0.00
   -9   -7   11     -1.55      0.00
   -8   -7   11      0.88      0.00
   -7   -7   11      2.29      0.00
   -6   -7   11      0.55      0.00
   -5   -7   11     -1.55      0.00
   -4   -7   11     -0.87      0.00
[truncated: 2,164,445 more chars]
